# Supplementary material for: Assessing Knowledge, Uptake and Factors associated with cervical cancer screening among women in selected communities of Wakiso district in Uganda: A population-based study
Source: PLoS One. 2025 Sep 3;20(9):e0317641. doi: 10.1371/journal.pone.0317641 (PMC12407468; doi:10.1371/journal.pone.0317641)
Supplement: S1 Dataset — (CSV) [file pone.0317641.s001.csv]

RELIGION	RELIGION_OTHER	SCHEVER	LEVELEDUC	q6	q6_other	WORK_1	WORK_2	WORK_3	WORK_4	WORK_5	reprod_mod	SEXEVER	SEXPLAST12M	AGESEXD	AGEPSEXD	HAVCHILD	NUMCHILD	HAVCHFYRS	VISTHFAC	sexual_behaviour_mod	MAREVER	MARAGE	MARCURR	PATCURNO	PATNO12M	FPEVERUSE	SYPTPREG	FPCURUSE	q23_grp-q23_note	q23_grp-q23_labels	q23_grp-FPCURUSE1	q23_grp-FPCURUSE2	q23_grp-FPCURUSE3	q23_grp-FPCURUSE13	q23_grp-FPCURUSE4	q23_grp-FPCURUSE5	q23_grp-FPCURUSE6	q23_grp-FPCURUSE7	q23_grp-FPCURUSE8	q23_grp-FPCURUSE9	q23_grp-FPCURUSE10	q23_grp-FPCURUSE11	q23_grp-FPCURUSE14	q23_grp-FPCURUSE15	q23_grp-OTHFPCUR	OTHFPCUR_OTHER	TESTHIV	REVHIV	HIVRSLT
2		1	1	WORK-1 WORK-17		WORK-1	WORK-17					1	2	18	31	1	1	2			1	28	2	0	0	1	30	2																			1	1	1
2		1	2	WORK-3		WORK-3						1	1	17	20	1	1	1	1		1	20	1	0	1	1	17	1			2	2	2	2	1	2	2	2	2	2	2	2	2	2	2		1	1	1
2		1	1	WORK-12		WORK-12						1	1	16	17	1	3	1	1		1	18	2	0	1	1	20	1			2	2	2	2	2	2	2	2	2	2	1	2	2	2	2		1	1	1
2		1	2	WORK-3 WORK-13		WORK-3	WORK-13					1	1	17	20	1	2	1	1		1	20	1	0	1	1	20	2																			1	1	1
2		1	1	WORK-3		WORK-3						1	2	23	78	1	2	2			2																										1	1	2
3		1	2	WORK-1 WORK-12		WORK-1	WORK-12					1	1	16	78	1	8	2			1	20	2	1	1	1	38	2																			1	1	1
2		2		WORK-1 WORK-2		WORK-1	WORK-2					1	2	18	78	1	11	2			1	18	2	0	0	2		2																			1	1	1
2		1	2	WORK-1		WORK-1						1	2	17	77	1	9	2			1	19	2	0	0	2		8																			1	1	1
4		1	2	WORK-3		WORK-3						1	1	20	27	1	2	1	1		1	20	1	0	1	1	24	2																			1	1	1
2		1	1	WORK-1 WORK-2 WORK-3		WORK-1	WORK-2	WORK-3				1	1	19	25	1	5	2			1	19	1	0	1	1	25	2																			1	1	1
3		1	2	WORK-12 WORK-3		WORK-12	WORK-3					1	1	19	20	2					2																										1	1	1
2		1	1	WORK-3 WORK-1		WORK-3	WORK-1					1	2	17	20	1	9	2			1	18	2	0	0	1	20	8																			1	1	2
2		2		WORK-3		WORK-3						1	1	15	23	1	10	2			1	15	1	0	1	2		2																			1	1	1
5		1	4	WORK-3 WORK-12		WORK-3	WORK-12					1	1	18	24	1	1	1	2		1	20	1	0	1	1	21	1			2	2	2	1	2	2	2	2	2	2	2	2	2	2	2		1	1	1
3		1	1	WORK-1 WORK-3 WORK-18		WORK-1	WORK-3	WORK-18				1	1	20	24	1	1	1	1		1	20	1	0	1	2		1			2	2	2	2	2	2	2	2	2	2	1	2	2	2	2		1	1	1
2		1	2	WORK-3		WORK-3						1	1	15	16	1	3	1	1		1	16	1	0	1	2		2																			1	1	1
3		1	2	WORK-3 WORK-19		WORK-3	WORK-19					1	1	20	40	1	1	2			1	20	2	0	98	2		2																			1	1	1
3		1	1	WORK-3		WORK-3						1	1	17	20	2					2																										1	1	1
5		1	1	WORK-1 WORK-3 WORK-12		WORK-1	WORK-3	WORK-12				1	1	20	25	1	4	2			1	20	1	0	1	1	25	1			2	2	2	2	1	2	2	2	2	2	2	2	2	2	2		1	1	1
3		1	4	WORK-6 WORK-3		WORK-6	WORK-3					1	1	17	29	1	4	2			1	21	1	0	1	1	25	2																			1	1	1
3		1	1	WORK-3 WORK-12		WORK-3	WORK-12					1	2	16	21	1	6	2			1	22	2	0	98	1	20	2																			1	1	1
5		1	5	WORK-3 WORK-12		WORK-3	WORK-12					1	1	20	22	1	3	1	1		1	20	1	0	1	1	23	2																			1	1	1
5		2		WORK-6		WORK-6						1	2	16	40	1	4	2			2																										1	1	1
3		1	2	WORK-12 WORK-18		WORK-12	WORK-18					1	1	15	20	2					1	20	1	0	1	1	17	1			2	2	2	2	1	2	2	2	2	2	2	2	2	2	2		1	1	1
3		1	2	WORK-3		WORK-3						1	1	18	18	1	2	1	1		1	20	1	0	1	1	22	2																			1	1	1
3		1	1	WORK-12 WORK-3		WORK-12	WORK-3					1	1	18	20	1	3	2			1	18	2	0	0	1	20	2																			1	1	1
4		1	1	WORK-3		WORK-3						1	2	17	20	1	2	2			1	20	2	0	0	1	22	2																			1	1	2
3		1	1	WORK-18		WORK-18						1	1	16	20	1	3	2			1	16	2	0	0	2		2																			1	1	1
5		1	1	WORK-19 WORK-3		WORK-19	WORK-3					1	1	17	25	1	3	2			1	17	1	0	1	1	18	2																			1	1	1
2		1	1	WORK-12		WORK-12						1	1	15	17	1	3	1	1		1	15	1	0	1	1	20	1			2	2	2	1	2	2	2	2	2	2	2	2	2	2	2		1	1	1
3		1	1	WORK-3		WORK-3						1	2	17	30	1	3	2			1	17	2	0	0	2		2																			2
4		1	1	WORK-3		WORK-3						1	1	16	23	1	1	1	1		1	18	1	0	1	1	19	2																			1	1	1
3		1	1	WORK-12		WORK-12						1	2	18	25	1	5	2			1	18	2	0	0	1	30	2																			1	1	2
2		1	4	WORK-12		WORK-12						1	1	20	23	1	2	1	1		1	23	1	0	1	1	24	1			2	2	2	1	2	2	2	2	2	2	2	2	2	2	2		1	1	1
5		1	2	WORK-1 WORK-3 WORK-12		WORK-1	WORK-3	WORK-12				1	1	18	23	1	4	1	1		1	18	1	0	1	1	22	2																			1	1	1
3		1	1	WORK-1 WORK-3 WORK-4		WORK-1	WORK-3	WORK-4				1	1	18	26	1	4	2			1	18	1	0	1	1	25	2																			1	1	1
2		1	4	WORK-12		WORK-12						1	1	19	22	1	1	1	1		1	20	1	0	1	1	22	1			2	2	2	2	1	2	2	2	2	2	2	2	2	2	2		1	1	1
5		1	2	WORK-3 WORK-11		WORK-3	WORK-11					1	1	16	17	1	5	2			1	16	1	0	1	1	27	1			1	2	2	2	2	2	2	2	2	2	2	2	2	2	2		1	1	1
2		1	3	WORK-3 WORK-11		WORK-3	WORK-11					1	2	15	17	2					2																										1	1	1
3		1	2	WORK-3 WORK-11		WORK-3	WORK-11					1	1	20	23	1	2	2			1	24	1	1	1	1	26	1			2	2	2	2	2	2	2	1	2	2	2	2	2	2	2		1	1	1
5		1	1	WORK-3		WORK-3						1	1	20	22	1	1	1	1		1	23	1	0	1	1	23	1			2	2	2	2	1	2	2	2	2	2	2	2	2	2	2		1	1	1
4		1	1	WORK-3 WORK-12		WORK-3	WORK-12					1	1	17	20	1	5	1	1		1	17	1	0	1	1	34	1			2	2	2	2	2	2	2	2	2	2	1	2	2	2	2		1	1	1
5		2		WORK-1 WORK-2 WORK-3		WORK-1	WORK-2	WORK-3				1	1	15	17	1	7	2			1	15	1	1	2	1	23	2																			1	1	1
4		1	1	WORK-3 WORK-19		WORK-3	WORK-19					1	1	21	25	1	4	1	1		1	21	1	1	2	1	28	1			2	2	2	2	2	2	2	2	2	2	1	2	2	2	2		1	1	1
5		1	1	WORK-1 WORK-2 WORK-3 WORK-12		WORK-1	WORK-2	WORK-3	WORK-12			1	1	14	16	1	6	2			1	16	1	1	2	1	37	2																			1	1	1
5		2		WORK-12 WORK-1 WORK-3		WORK-12	WORK-1	WORK-3				1	2	13	28	1	4	2			1	13	2	0	0	1	30	2																			1	1	1
2		1	1	WORK-3 WORK-12		WORK-3	WORK-12					1	1	20	20	2					1	20	1	1	1	2		2																			1	1	1
5		1	1	WORK-1 WORK-3 WORK-11		WORK-1	WORK-3	WORK-11				1	1	17	-78	1	4	2			1	20	1	0	1	1	25	1			2	2	2	2	2	2	2	1	2	2	2	2	2	2	2		1	1	2
4		1	1	WORK-3 WORK-12		WORK-3	WORK-12					1	1	14	24	1	7	2			1	14	2	0	1	1	28	2																			1	1	1
5		1	5	WORK-3 WORK-1 WORK-12		WORK-3	WORK-1	WORK-12				1	1	25	22	1	2	1	1		1	22	1	0	1	1	17	1			2	2	2	2	2	2	2	2	2	1	2	2	2	2	2		1	1	1
4		1	1	WORK-1 WORK-2 WORK-3 WORK-12		WORK-1	WORK-2	WORK-3	WORK-12			1	1	16	20	2					1	23	1	0	1	2		2																			1	1	1
4		1	2	WORK-3 WORK-1 WORK-11		WORK-3	WORK-1	WORK-11				1	1	20	24	1	1	2			1	27	1	0	1	2		2																			1	1	1
2		1	1	WORK-3 WORK-12		WORK-3	WORK-12					1	1	14	-78	1	4	2			1	16	2	1	1	1	28	2																			1	1	1
2		1	2	WORK-3		WORK-3						1	1	18	25	1	3	1	1		1	23	1	0	1	1	23	2																			1	1	1
5		1	1	WORK-1 WORK-3 WORK-2		WORK-1	WORK-3	WORK-2				1	1	19	40	1	6	1	1		1	19	1	0	1	1	20	2																			1	1	1
5		1	2	WORK-2 WORK-1 WORK-3 WORK-12		WORK-2	WORK-1	WORK-3	WORK-12			1	1	17	20	1	1	1	1		1	17	1	0	1	1	21	2																			1	1	1
5		1	2	WORK-11 WORK-3		WORK-11	WORK-3					1	1	19	19	1	2	1	1		1	19	1	0	1	1	21	1			1	2	2	2	2	2	2	2	2	2	2	2	2	2	2		1	1	1
3		1	1	WORK-3 WORK-12		WORK-3	WORK-12					1	2	15	22	1	3	1	1		1	17	2	1	1	1	20	1			2	2	2	2	2	2	2	2	2	2	1	2	2	2	2		1	1	1
5		1	1	WORK-3 WORK-18		WORK-3	WORK-18					1	1	14	17	1	6	1	1		1	14	1	0	1	1	15	1			2	2	2	2	2	2	2	2	2	2	1	2	2	2	2		1	1	1
3		1	2	WORK-3 WORK-12		WORK-3	WORK-12					1	1	24	26	1	1	1	1		2																										1	1	1
5		1	3	WORK-3		WORK-3						1	2	21	26	2					2																										1	1	1
2		2		WORK-3 WORK-12		WORK-3	WORK-12					1	2	17	19	1	7	2			1	17	2	0	0	1	40	8																			1	1	2
3		1	4	WORK-3 SPOTHER	Plumbing and mobile money	WORK-3	SPOTHER					1	1	22	25	1	3	1	1		1	22	1	0	1	1	24	2																			1	1	1
5		1	5	WORK-3 WORK-12		WORK-3	WORK-12					1	2	23	32	1	2	2			1	23	2	0	0	1	25	2																			1	1	1
5		1	2	WORK-3 SPOTHER	Poultry feeds	WORK-3	SPOTHER					1	1	20	25	1	2	1	1		1	22	1	0	1	1	25	1			2	2	2	2	2	2	2	2	2	2	1	2	2	2	2		1	1	1
4		1	2	WORK-1 WORK-3 WORK-12		WORK-1	WORK-3	WORK-12				1	1	18	20	1	3	1	1		1	18	1	0	1	1	20	1			2	2	2	2	1	2	2	2	2	2	2	2	2	2	2		1	1	1
4		1	2	WORK-3		WORK-3						1	1	18	27	1	4	1	1		1	28	1	0	1	1	530	1			2	2	2	2	2	2	2	2	2	2	2	2	1	2	2		1	1	1
5		1	2	WORK-3 WORK-11		WORK-3	WORK-11					1	1	17	24	1	3	1	1		1	19	1	1	2	1	22	1			2	2	2	1	2	2	2	2	2	2	2	2	2	2	2		1	1	1
2		1	4	WORK-3 WORK-19 WORK-18		WORK-3	WORK-19	WORK-18				1	1	17	18	1	3	2			1	1	1	1	2	1	20	1			2	2	2	2	1	2	2	2	2	2	2	2	2	2	2		1	1	1
3		1	1	WORK-3 WORK-12		WORK-3	WORK-12					1	1	16	-78	1	5	1	1		1	16	1	8	9	1	28	1			2	2	2	1	2	2	2	2	2	2	2	2	2	2	2		1	1	4
2		1	1	WORK-3 WORK-12		WORK-3	WORK-12					1	1	19	-77	1	11	1	1		1	22	1	1	2	1	26	1			2	2	2	2	1	2	2	2	2	2	2	2	2	2	2		1	1	1
2		1	1	WORK-3 WORK-12		WORK-3	WORK-12					1	1	15	20	1	5	2			1	15	2	1	1	1	-78	2																			1	1	2
5		1	1	WORK-3 WORK-12 WORK-19		WORK-3	WORK-12	WORK-19				1	1	15	-77	1	7	2			1	18	1	0	1	1	-78	2																			1	1	1
3		1	2	WORK-3 WORK-19		WORK-3	WORK-19					1	1	20	21	1	3	1	1		1	25	1	0	1	1	26	1			2	2	2	2	2	2	2	2	1	2	2	2	2	2	2		1	1	1
2		1	1	WORK-3 WORK-11		WORK-3	WORK-11					1	1	14	-77	1	6	1	1		1	14	1	0	1	1	23	1			2	2	2	2	1	2	2	2	2	2	2	2	2	2	2		1	1	1
5		1	2	WORK-3 WORK-19		WORK-3	WORK-19					1	1	18	24	1	2	1	1		1	25	1	0	1	1	28	1			2	2	2	1	2	2	2	2	2	2	2	2	2	2	2		1	1	1
2		1	2	WORK-2 WORK-3		WORK-2	WORK-3					1	1	18	22	1	2	1	1		1	20	1	0	1	1	24	1			2	2	2	2	2	2	2	2	2	2	1	2	2	2	2		1	1	1
2		1	1	WORK-3		WORK-3						1	1	15	23	1	3	1	1		1	17	1	0	1	1	25	1			1	2	2	2	2	2	2	2	2	2	2	2	2	2	2		1	1	1
4		1	1	WORK-3		WORK-3						1	2	15	20	1	9	2			1	15	2	0	0	1	20	2																			1	1	1
5		1	3	WORK-12 WORK-3		WORK-12	WORK-3					1	1	24	25	1	1	1	1		1	24	1	0	1	1	24	2																			1	1	1
5		1	2	WORK-12 WORK-3		WORK-12	WORK-3					1	1	17	18	1	2	2			1	20	2	1	1	1	22	1			1	2	2	2	2	2	2	2	2	2	2	2	2	2	2		1	1	1
3		1	1	WORK-3 WORK-12		WORK-3	WORK-12					1	1	20	78	1	5	2			1	20	1	0	1	1	40	2																			1	1	1
3		1	2	WORK-3 WORK-12		WORK-3	WORK-12					1	1	20	23	1	5	1	1		1	23	1	0	1	1	25	2																			1	1	1
3		1	2	WORK-3 WORK-12		WORK-3	WORK-12					1	1	20	24	1	5	1	1		1	20	1	0	1	1	24	2																			1	1	1
5		1	2	WORK-3		WORK-3						1	1	16	17	1	1	1	1		1	23	1	0	1	1	16	2																			1	1	1
5		1	1	WORK-3 WORK-19		WORK-3	WORK-19					1	1	17	20	1	1	2			1	18	1	0	1	1	21	1			2	2	2	2	2	2	2	2	2	2	1	2	2	2	2		1	1	1
2		1	2	WORK-3		WORK-3						1	1	15	20	1	1	1	1		2																										1	1	1
2		1	2	WORK-3		WORK-3						1	1	26	29	1	2	1	1		1	26	1	0	1	1	28	2																			1	1	1
2		2		WORK-3 WORK-12		WORK-3	WORK-12					1	1	19	23	1	5	1	1		1	22	1	0	1	1	35	1			2	2	2	2	1	2	2	2	2	2	2	2	2	2	2		1	1	1
3		1	1	WORK-3 WORK-12		WORK-3	WORK-12					1	1	18	20	1	1	2			1	23	2	1	1	1	24	1			2	2	2	2	2	2	2	1	2	2	2	2	2	2	2		1	1	1
4		1	2	WORK-3 WORK-11		WORK-3	WORK-11					1	1	24	26	1	2	1	1		1	24	1	0	1	1	25	1			2	2	2	2	2	2	1	2	2	2	2	2	1	2	2		1	1	1
3		1	1	WORK-3 WORK-17		WORK-3	WORK-17					1	1	15	18	1	4	1	1		1	20	1	0	1	1	15	1			2	2	2	2	2	2	2	2	2	2	1	2	2	2	2		1	1	1
3		1	1	WORK-3 WORK-17		WORK-3	WORK-17					1	1	16	14	1	6	1	1		1	19	1	0	1	1	16	1			2	2	2	2	2	2	2	2	2	2	1	2	2	2	2		1	1	1
3		1	1	WORK-12		WORK-12						1	1	14	25	1	9	1	1		1	15	1	4	5	1	30	1			1	1	2	2	2	2	2	2	2	2	2	2	2	2	2		1	1	1
2		1	1	WORK-1 WORK-3 WORK-17 WORK-11		WORK-1	WORK-3	WORK-17	WORK-11			1	1	18	30	1	5	2			1	18	2	0	98	2		2																			1	2
2		2		WORK-1 WORK-3		WORK-1	WORK-3					1	1	16	19	1	5	1	1		1	17	1	0	1	1	38	2																			1	1	2
3		1	1	WORK-1 WORK-3		WORK-1	WORK-3					1	1	18	21	1	2	1	1		1	19	1	0	1	1	20	2																			1	1	1
2		1	2	WORK-1 WORK-3		WORK-1	WORK-3					1	1	17	19	1	3	2			1	17	1	0	1	1	20	2																			1	1	1
2		1	2	WORK-1 WORK-3 WORK-12		WORK-1	WORK-3	WORK-12				1	1	16	20	1	7	2			1	19	1	0	1	1	32	2																			1	1	1
5		1	1	WORK-3 WORK-17		WORK-3	WORK-17					1	1	20	30	1	3	1	1		1	30	1	0	1	1	27	1			2	2	2	2	2	2	2	2	1	2	1	2	2	2	2		1	1	1
5		1	2	WORK-3		WORK-3						1	1	14	27	1	2	1	1		1	19	1	0	1	1	22	1			2	2	2	2	2	2	2	2	2	2	1	2	2	2	2		1	1	1
5		1	1	WORK-3		WORK-3						1	1	15	29	1	7	2			1	15	1	0	1	1	20	2																			1	1	1
3		1	4	WORK-3 WORK-11		WORK-3	WORK-11					1	1	29	25	1	4	2			1	29	1	0	1	1	36	1			2	2	2	2	2	2	2	1	2	2	2	2	2	2	2		1	1	1
5		1	2	WORK-3		WORK-3						1	2	17	22	1	1	1	1		1	17	1	0	1	1	22	1			2	2	2	2	2	2	2	2	2	2	1	2	2	2	2		1	1	1
4		1	1	WORK-3 WORK-12		WORK-3	WORK-12					1	1	18	30	1	4	1	1		1	18	1	1	93	1	24	1			2	2	2	2	2	2	2	2	2	2	2	2	1	2	2		1	1	1
5		1	1	WORK-1 WORK-11 WORK-3		WORK-1	WORK-11	WORK-3				1	1	15	77	1	5	1	1		1	15	1	1	2	1	25	2																			1	1	1
3		1	1	WORK-1 WORK-3		WORK-1	WORK-3					1	1	8	8	1	10	2			1	17	1	0	1	1	78	2																			1	1	1
4		1	1	WORK-3		WORK-3						1	2	17	21	1	2	2			1	17	2	0	98	2		2																			1	1	1
2		1	1	WORK-12		WORK-12						1	1	16	20	1	3	2			1	19	1	0	1	2		2																			1	1	2
5		1	1	WORK-3 WORK-17		WORK-3	WORK-17					1	1	17	25	1	1	1	1		1	23	1	0	1	2		2																			1	1	1
5		1	1	WORK-3		WORK-3						1	1	19	30	1	5	1	1		2																										1	1	2
5		1	1	WORK-3 WORK-12		WORK-3	WORK-12					1	1	18	40	1	2	1	1		1	20	1	0	1	2		2																			1	1	1
5		1	3	WORK-18		WORK-18						1	1	19	20	1	1	1	1		1	22	1	1	0	1	0	2																			1	1	1
3		1	2	WORK-3 WORK-17		WORK-3	WORK-17					1	1	19	28	1	3	1	1		1	22	2	98	98	1	24	8																			1	1	1
2		1	2	WORK-3 WORK-12		WORK-3	WORK-12					1	1	20	1	1	1	1	1		1	26	1	0	1	2		2																			1	1	1
3		1	5	WORK-4 WORK-13		WORK-4	WORK-13					1	1	20	77	1	3	1	1		1	24	1	0	1	1	22	2																			1	1	1
2		1	1	WORK-11 WORK-19		WORK-11	WORK-19					1	1	16	78	1	5	1	1		1	20	1	1	1	1	25	1			2	2	2	2	2	2	2	2	2	2	1	2	2	2	2		1	1	1
3		1	5	WORK-3 WORK-12		WORK-3	WORK-12					1	1	18	24	2					2																										1	1	1
3		1	1	WORK-3 WORK-11		WORK-3	WORK-11					1	1	16	20	1	1	2			1	19	1	0	1	1	23	1			2	2	2	2	2	2	2	2	2	2	1	2	2	2	2		1	1	1
5		1	2	WORK-1 WORK-3 WORK-18		WORK-1	WORK-3	WORK-18				1	1	17	30	1	8	1	1		1	17	1	0	1	1	28	1			2	2	2	2	2	2	2	2	2	2	1	2	2	2	2		1	1	1
6	Seventh day Adventist	1	1	WORK-1 WORK-3 WORK-12		WORK-1	WORK-3	WORK-12				1	1	17	23	1	6	2			1	20	1	0	1	1	35	2																			1	1	2
3		1	1	WORK-1 WORK-3 WORK-12		WORK-1	WORK-3	WORK-12				1	2	18	20	1	6	2			1	18	2	98	1	1	30	2																			1	1	1
5		1	2	WORK-1 WORK-11		WORK-1	WORK-11					1	1	17	24	1	3	2			1	27	2	0	1	2		2																			1	1	1
3		1	2	WORK-3 WORK-11		WORK-3	WORK-11					1	1	17	77	1	1	1	1		1	23	1	0	1	1	22	2																			1	1	1
2		1	2	WORK-1 WORK-3 WORK-19		WORK-1	WORK-3	WORK-19				1	1	15	35	1	4	1	1		1	15	2	1	1	1	17	2																			1	1	2
2		1	2	WORK-13		WORK-13						1	1	18	27	1	3	1	1		1	20	1	0	1	1	22	2																			1	1	1
3		1	1	WORK-12		WORK-12						1	1	14	77	1	7	2			1	14	2	0	0	2		2																			1	1	1
3		1	1	WORK-11		WORK-11						1	1	-78	-78	1	1	1	1		1	24	1	0	1	2		2																			1	1	2
2		1	1	WORK-1		WORK-1						1	2	-78	-78	1	6	2			1	17	2	0	0	2		2																			1	1	1
5		1	1	WORK-17		WORK-17						1	2	20	77	1	2	2			1	20	2	0	0	1	25	2																			1	1	1
2		1	5	WORK-3 WORK-12		WORK-3	WORK-12					1	1	20	78	1	2	1	1		1	23	1	0	1	1	24	2																			1	1	1
5		1	1	WORK-18		WORK-18						1	1	15	18	1	2	2			1	17	2	0	1	1	18	2																			1	1	1
5		1	4	WORK-6		WORK-6						1	1	17	20	1	1	1	1		1	23	1	0	1	1	24	1			1	2	2	2	2	2	2	2	2	2	2	2	2	2	2		1	1	1
3		1	2	WORK-17		WORK-17						1	2	18	77	1	1	1	1		2																										1	1	1
4		1	2	WORK-1 WORK-3		WORK-1	WORK-3					1	1	15	15	1	3	1	1		1	17	1	0	1	1	18	1			2	2	2	2	1	2	2	2	2	2	2	2	2	2	2		1	1	1
3		1	2	WORK-3 WORK-12		WORK-3	WORK-12					1	1	16	20	1	5	1	1		1	20	2	0	1	1	17	2																			1	1	2
3		1	2	WORK-3 WORK-12		WORK-3	WORK-12					1	1	16	17	1	3	1	1		1	25	1	1	1	1	23	2																			1	1	1
6	Born again	1	1	WORK-3 WORK-11		WORK-3	WORK-11					1	1	15	16	1	2	2			2																										1	1	1
1		1	4	WORK-3 WORK-11		WORK-3	WORK-11					1	1	20	77	1	1	1	1		2																										1	1	1
1		2		WORK-3		WORK-3						1	1	-78	77	1	2	1	1		1	20	1	3	4	1	78	1			2	2	2	2	1	2	2	2	2	2	2	2	2	2	2		1	1	1
3		1	2	WORK-1 WORK-2 WORK-3 SPOTHER	Battery charging	WORK-1	WORK-2	WORK-3	SPOTHER			1	1	18	77	1	3	2			2																										1	1	1
6	Born again	2		WORK-3 WORK-8		WORK-3	WORK-8					1	1	17	77	1	2	1	1		1	20	1	2	3	1	21	2																			1	1	1
6	Born again	1	4	WORK-3 WORK-16		WORK-3	WORK-16					1	1	20	22	1	1	1	1		1	20	1	6	7	2		2																			1	1	1
2		1	2	WORK-3 WORK-11		WORK-3	WORK-11					1	1	19	21	1	3	1	1		1	26	1	3	4	1	22	2																			2
4		1	3	SPOTHER	Money lending	SPOTHER						1	1	21	34	2					2																										1	1	1
2		1	3	WORK-3 WORK-2		WORK-3	WORK-2					1	1	20	29	1	1	1	1		1	23	1	1	1	1	22	2																			1	1	1
2		1	1	WORK-3		WORK-3						1	1	19	25	1	2	2			1	19	1	98	1	1	20	1			2	2	2	2	1	2	2	2	2	2	2	2	2	2	2		1	1	1
1		1	1	WORK-3 SPOTHER	Tailor	WORK-3	SPOTHER					1	1	17	24	1	3	1	1		1	24	1	0	1	1	29	2																			1	1	1
2		1	2	WORK-3 WORK-12		WORK-3	WORK-12					1	1	15	25	1	2	2			1	15	1	0	1	1	17	2																			1	1	1
4		1	2	WORK-1 WORK-2 WORK-3		WORK-1	WORK-2	WORK-3				1	1	14	16	1	2	1	1		1	14	2	0	0	2		2																			1	1	1
5		1	2	WORK-3		WORK-3						1	1	18	20	1	4	1	1		1	20	1	0	1	1	18	2																			1	1	1
2		1	1	WORK-3 WORK-17		WORK-3	WORK-17					1	1	18	77	1	2	1	1		1	18	1	0	1	1	20	1			2	2	2	2	1	2	2	2	2	2	2	2	2	2	2		1	1	1
4		1	2	WORK-3 SPOTHER	Mining	WORK-3	SPOTHER					1	1	17	19	2					1	23	1	0	1	1	17	2																			1	1	1
4		1	1	WORK-3 WORK-12		WORK-3	WORK-12					1	1	22	23	1	4	2			1	24	1	0	1	1	25	2																			1	1	1
2		2		WORK-4		WORK-4						1	2	19	77	1	4	1	1		1	19	2	0	0	1	78	2																			1	1	1
2		1	2	WORK-19		WORK-19						1	1	19	24	2					2																										1	1	1
4		1	4	SPOTHER	Teacher	SPOTHER						1	2	22	21	1	4	2			1	23	2	2	0	1	30	2																			1	1	2
5		1	1	WORK-11		WORK-11						1	1	17	77	1	4	2			1	19	2	0	0	2		2																			1	1	1
4		1	2	WORK-19		WORK-19						1	1	19	77	1	3	1	1		1	19	1	0	1	2		2																			1	1	1
4		1	2	WORK-3 WORK-12		WORK-3	WORK-12					2
5		1	1	WORK-3 WORK-12		WORK-3	WORK-12					1	1	16	19	1	8	2			1	18	1	0	1	1	20	2																			1	1	1
2		1	1	WORK-3 SPOTHER	Art and craft	WORK-3	SPOTHER					1	1	13	17	1	4	2			1	14	1	0	1	1	26	1			2	2	2	2	2	2	2	2	2	2	1	2	2	2	2		1	1	2
3		1	2	WORK-3 WORK-18		WORK-3	WORK-18					1	1	20	22	1	4	1	1		1	22	2	2	2	1	20	1			2	2	2	2	2	2	2	2	2	2	1	2	2	2	2		1	1	1
2		2		WORK-3 WORK-12		WORK-3	WORK-12					1	1	-78	77	1	4	2			1	-97	1	0	1	2		2																			1	1	1
2		1	2	WORK-3 WORK-12		WORK-3	WORK-12					1	2	20	30	2					1	25	2	0	0	2		8																			1	1	1
3		1	2	WORK-3 WORK-11		WORK-3	WORK-11					1	1	16	30	1	4	2			1	17	1	0	1	2		2																			1	1	1
4		1	5	WORK-4 WORK-3 SPOTHER	Guid	WORK-4	WORK-3	SPOTHER				1	1	17	22	2					2																										1	1	1
5		2		WORK-3 SPOTHER	Tailoring	WORK-3	SPOTHER					1	1	14	22	1	6	2			1	14	1	0	1	1	33	2																			1	1	1
2		1	2	WORK-1 WORK-2 WORK-3		WORK-1	WORK-2	WORK-3				1	2	18	20	1	9	2			1	21	2	0	0	1	40	8																			1	1	1
4		1	1	WORK-1 WORK-2 WORK-3		WORK-1	WORK-2	WORK-3				1	2	16	30	1	7	2			1	17	2	0	0	1	20	8																			1	1	1
2		1	1	WORK-1 WORK-2 WORK-3		WORK-1	WORK-2	WORK-3				1	1	14	36	1	2	2			1	22	1	0	2	2		2																			1	1	1
2		1	2	WORK-12		WORK-12						1	1	19	24	1	2	1	1		1	19	1	0	1	2		2																			1	1	1
2		1	1	WORK-19		WORK-19						1	1	18	17	1	2	1	1		1	24	1	0	1	1	21	1			2	2	2	2	2	1	2	2	2	2	2	2	2	2	2		1	1	1
2		1	1	WORK-3		WORK-3						1	1	16	20	1	4	1	1		1	16	1	0	1	1	28	1			2	2	2	2	2	2	2	2	2	2	1	2	2	2	2		1	1	1
2		1	2	WORK-13		WORK-13						1	1	15	25	1	2	2			1	15	1	0	1	1	18	2																			1	1	1
5		1	1	SPOTHER	Dobbi	SPOTHER						1	2	18	20	1	5	2			1	18	2	0	0	1	20	2																			1	1	1
3		1	2	WORK-3 SPOTHER	Hawker	WORK-3	SPOTHER					1	1	20	23	1	3	2			1	23	2	1	1	1	23	1			2	2	2	2	2	2	2	2	2	2	1	2	2	2	2		1	1	1
5		1	1	WORK-3		WORK-3						1	1	20	26	1	8	2			1	20	1	0	1	1	30	2																			1	1	1
4		1	3	WORK-3		WORK-3						1	1	14	18	1	4	1	1		1	16	1	0	1	1	19	2																			1	1	1
3		2		WORK-3 SPOTHER	Hawker	WORK-3	SPOTHER					1	2	14	20	1	4	2			1	17	2	0	0	2		2																			1	1	3
3		1	3	WORK-3		WORK-3						1	1	23	29	2					2																										1	1	1
2		1	1	WORK-3		WORK-3						1	1	15	20	1	2	2			1	20	1	0	1	1	18	2																			1	1	1
4		1	3	WORK-3 SPOTHER	Cosmetology	WORK-3	SPOTHER					1	2	22	28	2					2																										1	1	1
3		1	1	WORK-3 WORK-12		WORK-3	WORK-12					1	1	18	78	1	5	2			1	19	1	0	1	1	25	2																			1	1	1
2		1	2	WORK-3 WORK-12		WORK-3	WORK-12					1	1	17	20	1	3	1	1		1	22	1	0	1	1	25	2																			1	1	3
5		1	2	WORK-3		WORK-3						1	1	16	25	1	3	2			1	28	1	0	1	1	30	2																			1	1	1
3		1	1	WORK-3 WORK-11 SPOTHER	TAILORING	WORK-3	WORK-11	SPOTHER				1	1	14	19	1	5	1	1		1	14	1	0	1	1	18	1			2	2	2	2	1	2	2	2	2	2	2	2	2	2	2		1	1	1
4		1	1	WORK-3 WORK-12		WORK-3	WORK-12					1	1	20	19	2					1	23	1	0	1	2		2																			1	1	1
2		1	1	WORK-1 WORK-2		WORK-1	WORK-2					1	2	13	20	1	3	2			1	13	1	5	99	1	18	2																			1	1	1
6	BORN AGAIN	2		WORK-1 WORK-3		WORK-1	WORK-3					1	1	14	15	1	6	1	1		1	14	1	1	2	1	25	1			2	2	2	2	2	2	2	2	2	2	1	2	2	2	2		1	1	1
3		1	1	WORK-3 WORK-18		WORK-3	WORK-18					1	1	16	77	1	5	2			2																										1	1	1
4		1	2	WORK-1 WORK-3 WORK-7		WORK-1	WORK-3	WORK-7				1	1	14	7	1	4	1	1		1	23	1	4	5	1	25	2																			1	1	1
4		1	3	WORK-3 WORK-19		WORK-3	WORK-19					1	1	14	16	1	3	1	1		1	19	1	0	1	1	20	1			2	2	2	2	2	2	2	2	2	2	1	2	2	2	2		1	1	1
5		1	3	WORK-3 WORK-12		WORK-3	WORK-12					1	2	24	50	1	3	2			1	24	2	0	0	1	30	8																			1	1	1
3		1	4	WORK-3 WORK-11		WORK-3	WORK-11					1	1	-78	-78	1	3	1	1		1	24	1	0	1	1	25	2																			1	1	1
4		1	3	WORK-3 WORK-19		WORK-3	WORK-19					1	1	20	23	2					1	22	1	0	1	1	21	2																			1	1	1
2		1	1	WORK-3		WORK-3						1	1	14	20	1	4	1	1		1	15	1	0	1	1	21	2																			1	1	1
3		1	2	WORK-3 WORK-11		WORK-3	WORK-11					1	1	17	25	1	5	1	1		1	18	1	0	1	1	20	1			1	2	2	2	2	2	2	2	2	2	2	2	2	2	2		1	1	1
2		1	1	WORK-3		WORK-3						1	1	20	30	1	1	1	1		1	27	1	0	1	1	28	2																			1	1	1
3		2		WORK-3 WORK-6 WORK-17		WORK-3	WORK-6	WORK-17				1	1	17	18	1	4	2			1	19	1	0	1	1	20	2																			1	1	1
5		1	2	WORK-3 WORK-6 SPOTHER	VHT	WORK-3	WORK-6	SPOTHER				1	2	18	78	1	1	1	1		2																										1	1	1
2		1	2	WORK-3 WORK-12		WORK-3	WORK-12					1	1	19	77	1	3	2			1	19	2	1	1	2		2																			1	1	1
3		1	1	WORK-12		WORK-12						1	1	14	77	1	2	2			1	20	2	1	1	2		2																			1	1	1
2		1	2	WORK-3		WORK-3						1	1	17	29	1	2	1	1		2																										1	1	1
2		1	1	WORK-2 WORK-12		WORK-2	WORK-12					1	1	-77	-78	1	4	2			1	16	1	2	2	2		2																			1	1	1
2		1	2	WORK-3 WORK-19		WORK-3	WORK-19					1	1	19	-77	1	1	1	1		1	22	1	1	1	1	26	1			2	2	2	1	2	2	2	2	2	2	2	2	2	2	2		1	1	1
3		1	2	WORK-1 WORK-3 WORK-12 WORK-19		WORK-1	WORK-3	WORK-12	WORK-19			1	2	17	25	1	6	2			1	17	2	0	0	1	20	2																			1	1	1
2		2		WORK-1 WORK-3		WORK-1	WORK-3					1	1	18	20	1	4	1	1		1	18	1	0	1	1	30	2																			1	1	1
2		1	1	WORK-3 WORK-12		WORK-3	WORK-12					1	2	23	38	1	2	2			1	2	2	0	0	1	24	2																			1	1	1
2		1	1	WORK-1 WORK-3		WORK-1	WORK-3					1	1	14	22	1	4	1	1		1	15	1	0	0	1	24	1			2	2	2	2	1	2	2	2	2	2	2	2	2	2	2		1	1	1
3		1	2	WORK-3 WORK-6		WORK-3	WORK-6					1	1	17	21	1	2	1	1		1	24	2	0	1	1	17	1			2	2	2	2	1	2	2	2	2	2	2	2	2	2	2		1	1	1
3		1	1	WORK-1 WORK-3		WORK-1	WORK-3					1	1	14	15	1	6	1	1		1	14	1	0	1	1	20	1			2	2	2	2	1	2	2	2	2	2	2	2	2	2	2		1	1	1
5		1	1	WORK-3 WORK-12		WORK-3	WORK-12					1	1	16	25	1	11	1	1		1	16	1	0	1	1	30	2																			1	1	1
5		1	1	WORK-3		WORK-3						1	2	15	20	1	4	2			1	15	2	0	0	1	30	2																			1	1	1
3		1	1	WORK-3 WORK-18		WORK-3	WORK-18					1	1	17	20	1	2	2			1	17	1	0	1	1	25	1			2	2	2	2	2	2	2	2	2	2	2	2	1	2	2		1	1	1
3		1	1	WORK-1 WORK-3 WORK-2		WORK-1	WORK-3	WORK-2				1	2	14	20	1	7	2			1	19	2	0	0	2		2																			1	1	2
3		1	1	WORK-3 WORK-12		WORK-3	WORK-12					1	1	16	19	1	5	2			1	16	2	0	0	1	20	2																			1	1	1
2		1	1	WORK-3		WORK-3						1	1	22	-78	1	2	1	1		1	24	1	1	1	1	27	1			2	2	2	2	2	2	2	2	2	2	1	2	2	2	2		1	1	1
5		1	2	WORK-11 WORK-3		WORK-11	WORK-3					1	1	18	-77	1	2	1	1		1	19	1	1	1	1	21	2																			1	1	1
2		1	2	WORK-3 WORK-11		WORK-3	WORK-11					1	1	20	25	1	2	1	1		1	20	1	1	3	2		2																			1	1	1
4		1	1	WORK-1		WORK-1						1	1	-78	-78	1	2	1	1		1	-78	1	0	1	1	-78	2																			1	1	1
3		1	2	WORK-11		WORK-11						1	1	15	21	1	3	1	1		1	17	1	0	1	1	21	1			1	2	2	2	2	2	2	2	2	2	2	2	2	2	2		1	1	1
3		1	2	WORK-11		WORK-11						1	1	17	20	1	1	1	1		1	21	1	0	1	2		2																			1	1	1
4		1	3	WORK-3 WORK-11		WORK-3	WORK-11					1	1	20	22	1	2	1	1		1	0	1	1	1	1	20	1			2	2	2	2	1	2	2	2	2	2	2	2	2	2	2		1	1	1
3		1	2	WORK-3 WORK-1 WORK-11		WORK-3	WORK-1	WORK-11				1	1	17	19	1	1	1	1		1	26	1	0	1	1	17	1			2	2	2	2	2	2	1	2	2	2	2	2	1	2	2		1	1	1
3		1	2	WORK-3 WORK-1 WORK-11		WORK-3	WORK-1	WORK-11				1	1	17	21	1	6	2			1	17	1	0	1	1	18	1			2	2	2	2	2	2	2	2	2	2	1	2	2	2	2		1	1	1
2		1	3	WORK-1 WORK-3 WORK-12		WORK-1	WORK-3	WORK-12				1	1	17	1	1	3	1	1		1	25	2	1	1	1	17	2																			1	1	1
4		1	1	WORK-3		WORK-3						1	1	23	24	1	4	1	1		1	23	1	0	1	1	27	1			2	2	2	2	2	2	2	2	2	2	1	2	2	2	2		1	1	1
2		1	5	WORK-3 WORK-19		WORK-3	WORK-19					1	1	17	25	1	1	1	1		1	21	1	0	1	1	33	2																			1	1	1
5		1	1	WORK-3 WORK-17 WORK-12		WORK-3	WORK-17	WORK-12				1	1	14	20	1	3	1	1		1	20	1	0	1	1	18	1			2	2	2	2	2	2	2	2	2	2	1	2	2	2	2		1	1	1
2		1	2	WORK-3 WORK-17		WORK-3	WORK-17					1	1	20	30	1	3	1	1		1	28	1	0	1	1	24	1			2	2	2	1	2	2	2	2	2	2	2	2	2	2	2		1	1	1
3		1	2	WORK-3 WORK-12		WORK-3	WORK-12					1	1	18	20	1	2	2			1	20	1	0	1	1	24	1			2	2	2	2	1	2	2	2	2	2	2	2	2	2	2		1	1	1
4		1	3	WORK-3		WORK-3						1	2	21	25	2					2																										1	1	1
4		1	1	WORK-3 WORK-17		WORK-3	WORK-17					1	1	15	18	1	1	1	1		1	19	1	0	1	2		2																			1	1	1
4		1	3	WORK-3		WORK-3						1	2	24	28	2					2																										1	1	1
3		1	1	WORK-3 WORK-11		WORK-3	WORK-11					1	2	19	22	1	3	2			1	19	2	0	0	1	30	2																			1	1	1
4		1	1	WORK-3 WORK-12		WORK-3	WORK-12					1	1	18	25	1	2	1	1		1	20	1	0	1	1	23	2																			1	1	2
5		1	3	WORK-3 WORK-11		WORK-3	WORK-11					1	1	19	21	1	8	1	1		1	19	1	0	1	1	35	2																			1	1	1
3		1	1	WORK-3 WORK-11		WORK-3	WORK-11					1	1	17	17	1	2	2			1	21	1	0	1	1	23	2																			1	1	1
3		1	2	WORK-2 WORK-1 WORK-3 SPOTHER	VHT	WORK-2	WORK-1	WORK-3	SPOTHER			1	2	16	40	1	6	2			1	25	2	0	0	2		2																			1	1	2
2		1	2	WORK-3		WORK-3						1	1	18	20	1	2	1	1		1	21	1	0	1	1	23	1			2	2	2	2	1	2	2	2	2	2	2	2	2	2	2		1	1	1
3		1	1	WORK-3 WORK-1 WORK-2		WORK-3	WORK-1	WORK-2				1	1	20	22	1	5	1	1		1	20	1	0	1	1	26	1			2	2	2	2	1	2	2	2	2	2	2	2	2	2	2		1	1	1
5		1	2	WORK-1 WORK-12		WORK-1	WORK-12					1	1	20	23	1	2	1	1		1	20	1	0	1	1	21	2																			1	1	1
3		1	5	WORK-3 SPOTHER	Tailoring	WORK-3	SPOTHER					1	1	18	25	1	1	1	1		1	27	1	0	1	1	18	1			2	2	2	2	2	2	2	2	1	2	2	2	2	2	2		1	1	1
2		1	2	WORK-3		WORK-3						1	1	17	23	1	2	2			1	23	1	0	1	1	25	1			2	2	2	2	1	2	2	2	2	2	2	2	2	2	2		1	1	1
2		2		WORK-3		WORK-3						1	1	18	20	2					1	26	1	0	1	2		2																			1	1	1
2		1	1	WORK-3 WORK-12		WORK-3	WORK-12					1	1	-78	-78	1	2	2			2																										1	1	1
3		1	4	WORK-3 WORK-12		WORK-3	WORK-12					1	1	-78	77	1	3	1	1		1	17	2	1	1	1	20	2																			1	1	1
5		1	2	WORK-3		WORK-3						1	1	15	16	2					1	25	1	98	1	2		2																			1	1	1
2		1	1	WORK-3 WORK-12		WORK-3	WORK-12					1	2	18	23	1	4	1	1		1	20	1	98	1	1	19	2																			1	1	1
4		1	3	WORK-19		WORK-19						1	1	22	77	2					2																										1	1	1
6	Born again	1	3	WORK-17 WORK-19		WORK-17	WORK-19					1	1	19	21	1	1	1	1		1	19	1	0	1	1	22	1			2	2	2	2	1	2	2	2	2	2	2	2	2	2	2		1	1	1
4		1	1	WORK-12		WORK-12						1	2	21	77	1	7	2			1	25	2	0	0	2		2																			1	1	1
5		2		WORK-1 WORK-2		WORK-1	WORK-2					1	2	-78	-77	1	3	2			1	18	2	0	0	2		2																			1	1	2
3		1	5	WORK-3 WORK-6		WORK-3	WORK-6					1	1	19	23	1	3	1	1		1	20	1	0	1	1	20	1			2	2	2	2	1	2	2	2	2	2	2	2	2	2	2		1	1	1
3		1	2	WORK-11		WORK-11						1	1	18	19	1	5	1	1		1	18	1	0	2	1	21	1			2	1	2	2	2	2	2	2	2	2	2	2	2	2	2		1	1	1
5		1	1	WORK-12		WORK-12						1	1	18	30	1	3	1	1		1	20	2	2	2	1	23	1			2	2	2	2	2	2	2	1	2	2	2	2	2	2	2		1	1	1
2		1	1	WORK-3 WORK-12		WORK-3	WORK-12					1	1	13	15	1	4	1	1		1	18	1	0	1	1	13	1			2	2	2	2	2	2	2	2	2	2	1	2	2	2	2		1	1	1
2		1	1	WORK-3 WORK-11		WORK-3	WORK-11					1	1	22	30	2					1	24	1	0	1	1	22	2																			1	1	1
5		1	2	WORK-3 WORK-12		WORK-3	WORK-12					1	1	17	18	1	3	1	1		1	18	1	0	1	1	18	1			2	2	2	2	2	2	2	2	1	2	2	2	2	2	2		1	1	1
5		1	1	WORK-2 WORK-1 WORK-3		WORK-2	WORK-1	WORK-3				1	1	13	20	1	5	2			1	14	1	0	1	1	15	1			1	2	2	2	2	2	2	2	2	2	2	2	2	2	2		1	1	1
2		1	1	WORK-3 SPOTHER	Traditionalist	WORK-3	SPOTHER					1	1	16	25	1	2	2			1	18	1	0	1	1	16	1			1	2	2	2	2	2	2	2	2	2	2	2	2	2	2		1	1	1
3		1	3	WORK-1 WORK-2 WORK-3 WORK-12		WORK-1	WORK-2	WORK-3	WORK-12			1	1	19	24	1	1	1	1		1	21	1	0	1	1	19	2																			1	1	1
3		1	2	WORK-12		WORK-12						1	1	18	20	1	4	1	1		1	25	1	0	1	2		2																			1	1	1
5		1	1	WORK-12		WORK-12						1	1	14	16	1	4	1	1		1	14	1	1	3	1	25	1			2	1	2	1	2	2	2	2	2	2	2	2	2	2	2		1	1	1
2		1	3	WORK-12		WORK-12						1	2	15	77	1	4	1	1		1	-97	2	0	0	1	30	8																			1	1	1
2		1	1	WORK-1 WORK-3		WORK-1	WORK-3					1	1	14	18	1	4	1	1		1	14	1	2	2	1	20	1			2	2	2	2	1	2	2	2	2	2	2	2	2	2	2		1	1	1
3		1	1	WORK-2 WORK-3 WORK-11		WORK-2	WORK-3	WORK-11				1	1	17	21	1	1	1	1		1	20	1	0	1	2		2																			1	1	1
2		1	2	WORK-12		WORK-12						1	1	18	22	1	7	1	1		1	19	1	0	1	1	25	1			2	2	2	2	2	2	2	2	2	2	2	2	1	2	2		1	1	1
4		1	2	WORK-2 WORK-1 WORK-12		WORK-2	WORK-1	WORK-12				1	1	16	16	1	6	2			1	20	1	0	1	2		1			2	2	2	2	2	2	2	2	2	2	1	2	2	2	2		1	1	1
2		1	1	WORK-3 WORK-19		WORK-3	WORK-19					1	1	14	14	1	2	2			1	16	2	2	1	1	18	1			2	2	2	2	1	2	2	2	2	2	2	2	2	2	2		1	1	2
5		1	2	WORK-1 WORK-12 WORK-3		WORK-1	WORK-12	WORK-3				1	1	15	25	1	5	1	1		1	15	1	0	1	1	18	1			2	2	2	2	2	2	2	1	2	2	2	2	2	2	2		1	1	1
3		1	5	WORK-1 WORK-3 WORK-12		WORK-1	WORK-3	WORK-12				1	1	20	22	1	3	1	1		1	25	1	0	1	1	21	1			2	2	2	2	2	2	2	2	2	2	1	2	2	2	2		1	1	1
2		1	2	WORK-1 WORK-2 WORK-3 WORK-12		WORK-1	WORK-2	WORK-3	WORK-12			1	1	18	35	1	3	2			1	18	2	0	1	1	78	1			2	1	2	2	2	2	2	2	2	2	2	2	2	2	2		1	1	2
3		1	1	WORK-1 WORK-2 WORK-3		WORK-1	WORK-2	WORK-3				1	1	15	30	1	4	2			1	24	2	0	0	2		8																			1	1	3
4		1	1	WORK-3		WORK-3						1	1	17	15	1	4	1	1		1	19	1	0	1	1	20	1			2	2	2	2	1	2	2	2	2	2	2	2	2	2	2		1	1	1
4		1	1	WORK-1 WORK-3		WORK-1	WORK-3					1	2	20	25	1	7	2			1	2	2	0	98	1	30	8																			1	1	1
1		1	2	WORK-1 WORK-3 WORK-17		WORK-1	WORK-3	WORK-17				1	1	20	22	1	3	1	1		1	24	1	1	0	1	24	1			2	1	2	2	2	2	2	2	2	2	2	2	2	2	2		1	1	1
2		1	2	WORK-2 WORK-4 WORK-17		WORK-2	WORK-4	WORK-17				1	1	15	30	2					1	25	1	0	1	2		2																			2
5		1	2	WORK-1 WORK-3 WORK-17		WORK-1	WORK-3	WORK-17				1	1	17	24	1	2	1	1		1	19	1	0	1	1	17	1			2	2	2	2	2	2	2	1	2	2	2	2	2	2	2		1	1	1
2		1	1	WORK-1 WORK-3 WORK-11		WORK-1	WORK-3	WORK-11				1	1	19	20	1	1	1	2		1	23	1	0	1	1	22	1			2	1	2	2	2	2	2	2	2	2	2	2	2	2	2		1	1	1
3		1	2	WORK-1 WORK-3 WORK-4		WORK-1	WORK-3	WORK-4				1	1	18	18	1	1	1	1		1	25	1	1	2	1	18	1			1	2	2	2	2	2	2	2	2	2	2	2	2	2	2		1	1	1
5		1	1	WORK-1 WORK-3 WORK-17		WORK-1	WORK-3	WORK-17				1	1	17	20	1	4	2			1	20	1	0	1	1	21	1			2	2	2	2	2	2	2	1	2	2	2	2	2	2	2		1	1	1
6	Seventh day Adventist	1	3	WORK-3 WORK-12		WORK-3	WORK-12					1	1	15	78	1	3	1	1		1	22	1	1	1	1	24	1			2	2	2	1	2	2	2	2	2	2	2	2	2	2	2		1	1	1
2		1	3	WORK-3 WORK-12		WORK-3	WORK-12					1	1	19	24	1	2	1	1		1	19	1	1	2	1	22	1			2	2	2	2	1	2	2	2	2	2	2	2	2	2	2		1	1	1
2		1	2	WORK-3 WORK-11		WORK-3	WORK-11					1	1	18	20	1	1	1	1		1	22	1	1	8	1	22	2																			1	1	1
4		1	4	WORK-6 WORK-3 WORK-12		WORK-6	WORK-3	WORK-12				1	1	17	22	1	3	1	1		1	19	1	1	1	1	22	2																			1	1	1
2		1	2	WORK-3 WORK-18		WORK-3	WORK-18					1	1	17	24	1	2	1	1		1	20	1	1	1	1	22	2																			1	1	1
2		1	1	WORK-2 WORK-3		WORK-2	WORK-3					1	1	14	19	1	4	1	1		1	18	1	1	1	1	20	1			2	2	2	1	2	2	2	2	2	2	2	2	2	2	2		1	1	1
4		1	4	SPOTHER	Money lender	SPOTHER						1	1	21	29	2					2																										1	1	1
2		1	2	WORK-3 WORK-17		WORK-3	WORK-17					1	1	17	25	1	2	1	1		1	20	1	0	1	1	17	1			2	2	2	2	2	2	2	2	1	2	2	2	2	2	2		1	1	1
5		1	2	WORK-1 WORK-2 WORK-3		WORK-1	WORK-2	WORK-3				1	1	25	78	1	12	2			1	25	1	0	1	2		2																			1	1	1
3		1	5	WORK-3 WORK-11		WORK-3	WORK-11					1	1	25	32	1	3	1	1		1	25	1	0	1	1	25	1			2	2	2	2	2	2	2	2	1	2	2	2	2	2	2		1	1	1
4		1	1	WORK-3		WORK-3						1	1	18	25	1	5	2			1	20	1	0	1	1	23	2																			1	1	1
3		1	1	WORK-1 WORK-3 WORK-11		WORK-1	WORK-3	WORK-11				1	1	17	26	1	1	1	1		1	18	1	0	1	1	20	2																			1	1	1
3		1	1	WORK-1 WORK-4 WORK-12		WORK-1	WORK-4	WORK-12				1	1	17	77	1	5	2			1	17	2	1	1	1	21	2																			1	1	1
3		1	2	WORK-3 WORK-17		WORK-3	WORK-17					1	2	-78	24	1	2	1	1		1	24	2	0	0	1	23	2																			1	1	1
6	Seventh day Adventist	1	1	WORK-1 WORK-3		WORK-1	WORK-3					1	2	17	20	1	3	2			1	20	2	0	98	2		2																			1	1	1
5		1	3	WORK-4 WORK-19		WORK-4	WORK-19					1	1	15	16	1	3	2			1	20	1	0	1	1	20	1			2	2	2	2	1	2	2	2	2	2	2	2	2	2	2		1	1	1
2		1	1	WORK-4 WORK-1 WORK-17		WORK-4	WORK-1	WORK-17				1	1	20	25	1	5	2			1	24	2	0	98	2		2																			1	1	1
3		1	5	WORK-3 WORK-1 WORK-11		WORK-3	WORK-1	WORK-11				1	1	20	20	1	4	2			1	23	1	0	1	1	23	2																			1	1	1
3		1	4	WORK-3 WORK-6		WORK-3	WORK-6					1	1	27	29	1	1	1	1		1	29	1	8	1	1	30	2																			1	1	1
3		1	2	WORK-3 WORK-12		WORK-3	WORK-12					1	1	15	17	1	4	1	1		1	20	1	0	1	1	24	1			2	2	2	2	2	2	2	2	2	2	1	2	2	2	2		1	1	1
3		1	1	WORK-1 WORK-3		WORK-1	WORK-3					1	2	16	20	1	6	2			1	20	2	0	98	1	30	8																			1	1	2
2		1	1	WORK-3		WORK-3						1	1	19	20	1	6	1	1		1	23	1	0	1	1	30	2																			1	1	1
2		1	1	WORK-3		WORK-3						1	1	17	35	1	5	2			1	17	1	0	1	1	22	1			2	2	2	2	2	2	2	1	2	2	2	2	2	2	2		1	1	1
3		1	1	WORK-12 WORK-3		WORK-12	WORK-3					1	1	16	30	1	3	1	1		1	16	1	0	1	1	18	1			2	2	2	2	2	2	2	2	2	2	1	2	2	2	2		1	1	1
5		1	2	WORK-3 WORK-19		WORK-3	WORK-19					1	1	23	27	2					1	23	1	0	1	2		2																			1	1	1
5		1	5	WORK-3 WORK-12		WORK-3	WORK-12					1	1	20	21	1	1	1	1		1	27	1	0	1	1	23	2																			1	1	1
2		1	2	WORK-6 WORK-1		WORK-6	WORK-1					1	1	17	24	1	1	1	1		1	25	1	0	1	1	17	1			2	2	2	2	2	2	2	2	2	2	1	2	2	2	2		1	1	1
2		1	2	WORK-2 WORK-12		WORK-2	WORK-12					1	1	18	20	1	1	1	1		2																										1	1	1
5		2		WORK-3		WORK-3						1	1	15	25	1	6	1	1		1	15	1	0	10	1	45	1			2	2	2	2	1	2	2	2	2	2	2	2	2	2	2		1	1	1
5		1	2	WORK-3 WORK-12		WORK-3	WORK-12					1	1	14	16	1	5	1	1		1	18	1	0	1	1	21	1			2	2	2	2	2	2	2	2	2	2	2	2	1	2	2		1	1	1
5		1	2	WORK-3 WORK-12		WORK-3	WORK-12					1	1	14	18	1	4	1	1		1	19	1	0	1	1	22	2																			1	1	1
2		1	4	WORK-1 WORK-3 WORK-6		WORK-1	WORK-3	WORK-6				1	1	21	26	1	1	1	1		1	21	1	98	1	1	22	1			2	2	2	2	2	1	2	2	2	2	2	2	2	2	2		1	1	1
5		1	4	WORK-3 WORK-17		WORK-3	WORK-17					1	1	20	22	1	2	1	1		1	20	1	98	1	1	21	1			2	2	2	2	2	2	2	1	2	2	2	2	2	2	2		1	1	1
2		1	3	WORK-1 WORK-4		WORK-1	WORK-4					1	1	14	19	1	4	1	1		1	20	1	98	1	1	25	1			2	2	2	2	2	2	2	2	1	2	2	2	2	2	2		1	1	1
2		1	1	WORK-3 WORK-11 WORK-19		WORK-3	WORK-11	WORK-19				1	1	17	25	1	2	1	1		1	23	1	98	1	1	18	1			2	2	2	2	2	2	2	2	2	2	1	2	2	2	2		1	1	1
2		1	2	WORK-1 WORK-3		WORK-1	WORK-3					1	1	18	25	1	2	1	1		1	20	1	98	1	2		2																			1	1	1
2		1	1	WORK-1 WORK-3		WORK-1	WORK-3					1	1	20	21	1	3	1	1		1	20	1	98	1	1	23	1			2	2	2	2	1	2	2	2	2	2	2	2	2	2	2		1	1	1
3		2		WORK-3		WORK-3						1	1	18	22	1	8	1	1		1	19	2	1	1	1	23	1			1	2	2	2	2	2	2	2	2	2	2	2	2	2	2		1	1	1
3		2		WORK-1 WORK-3 WORK-17		WORK-1	WORK-3	WORK-17				1	2	18	20	1	6	1	1		1	22	1	98	1	2		2																			1	1	1
3		1	2	WORK-3 WORK-17		WORK-3	WORK-17					1	1	17	20	1	5	2			1	18	1	98	1	1	28	1			2	2	2	2	1	2	2	2	2	2	2	2	2	2	2		1	1	1
2		1	1	WORK-1 WORK-3 WORK-12		WORK-1	WORK-3	WORK-12				1	1	13	20	1	4	1	1		1	19	1	0	1	1	20	1			2	2	2	1	2	2	2	2	2	2	2	2	2	2	2		1	1	1
2		1	2	WORK-1 WORK-2 WORK-3		WORK-1	WORK-2	WORK-3				1	1	20	23	1	3	2			1	20	2	0	99	2		2																			1	1	1
2		1	1	WORK-1 WORK-3 WORK-12		WORK-1	WORK-3	WORK-12				1	1	18	40	1	1	2			2																										1	1	1
3		1	2	WORK-4 WORK-3		WORK-4	WORK-3					1	1	19	20	1	3	1	1		1	22	1	0	1	1	19	1			2	2	2	1	2	2	2	2	2	2	2	2	2	2	2		1	1	1
2		1	1	WORK-3 SPOTHER	Chicken roasting	WORK-3	SPOTHER					1	1	14	19	1	3	1	1		1	19	1	0	1	1	22	1			2	2	2	1	2	2	2	2	2	2	2	2	2	2	2		1	1	1
5		1	2	WORK-3		WORK-3						1	1	16	22	1	3	1	1		1	17	1	0	1	1	18	1			2	2	2	2	2	2	2	2	2	2	1	2	2	2	2		1	1	1
2		1	1	WORK-3 SPOTHER	Butchery	WORK-3	SPOTHER					1	1	19	24	1	3	2			1	28	2	1	1	1	35	1			2	1	2	2	2	2	2	2	2	2	2	2	2	2	2		1	1	1
3		1	1	WORK-3 WORK-12 WORK-17		WORK-3	WORK-12	WORK-17				1	1	14	17	1	3	2			1	14	1	0	1	1	20	1			2	2	2	1	2	2	2	2	2	2	2	2	2	2	2		1	1	1
2		1	3	WORK-3		WORK-3						1	1	21	25	1	1	1	1		1	22	1	0	1	1	24	1			2	2	2	1	2	2	2	2	2	2	2	2	2	2	2		1	1	1
3		1	1	WORK-3 WORK-18		WORK-3	WORK-18					1	1	17	17	1	3	2			1	18	1	0	1	1	21	2																			1	1	1
4		1	1	WORK-1 WORK-3 WORK-2		WORK-1	WORK-3	WORK-2				1	1	17	25	1	4	2			1	18	1	0	1	1	28	2																			1	1	1
3		1	1	WORK-3 WORK-12		WORK-3	WORK-12					1	1	14	27	1	8	2			1	19	2	2	2	2		2																			1	1	1
5		1	1	WORK-3 WORK-12		WORK-3	WORK-12					1	1	15	22	1	3	1	1		1	15	2	2	2	1	22	1			2	2	2	2	1	2	2	2	2	2	2	2	2	2	2		1	1	1
5		1	3	WORK-3 WORK-18		WORK-3	WORK-18					1	1	18	-77	1	5	2			1	18	2	1	2	1	25	2																			1	1	1
2		1	2	WORK-3 WORK-4		WORK-3	WORK-4					1	2	17	17	1	2	2			1	20	2	0	0	1	20	2																			1	1	1
4		1	5	WORK-3 WORK-12		WORK-3	WORK-12					1	2	23	28	1	2	2			1	23	2	0	0	1	23	2																			1	1	1
5		1	1	WORK-3		WORK-3						1	1	19	22	1	2	1	1		1	20	1	0	1	2		2																			1	1	1
4		1	2	WORK-3		WORK-3						1	1	15	18	1	3	1	1		1	25	1	0	1	1	16	2																			1	1	1
2		1	1	WORK-3 WORK-18		WORK-3	WORK-18					1	1	19	-77	1	1	2			1	19	2	1	2	2		2																			1	1	1
2		1	2	WORK-1 WORK-2 WORK-3		WORK-1	WORK-2	WORK-3				1	1	18	24	1	7	1	1		1	25	1	0	1	1	19	1			2	2	2	2	1	2	2	2	2	2	2	2	2	2	2		1	1	2
3		1	2	WORK-1 WORK-2 WORK-3		WORK-1	WORK-2	WORK-3				1	2	1	26	1	3	1	1		1	20	2	0	98	1	17	8																			1	1	1
2		1	1	WORK-1 WORK-3		WORK-1	WORK-3					1	1	18	20	1	2	1	1		1	18	1	1	2	1	19	1			2	2	2	2	2	2	2	2	2	2	1	2	2	2	2		1	1	1
3		1	1	WORK-3 WORK-11		WORK-3	WORK-11					1	1	-77	-77	1	4	1	1		1	19	1	0	1	1	20	2																			1	1	1
2		1	1	WORK-1 WORK-2 WORK-3		WORK-1	WORK-2	WORK-3				1	2	-77	-77	1	7	2			1	28	1	3	4	1	38	2																			1	1	1
3		1	1	WORK-3 SPOTHER	Dobbi	WORK-3	SPOTHER					1	1	15	16	1	7	1	1		1	24	1	0	1	1	30	1			2	2	2	2	2	2	2	2	2	2	1	2	2	2	2		1	1	1
2		1	2	WORK-3 SPOTHER	Tailor	WORK-3	SPOTHER					1	1	20	25	2					2																										1	1	1
4		1	5	WORK-6 WORK-3		WORK-6	WORK-3					1	1	23	30	1	5	1	1		1	23	1	0	1	1	0	2																			1	1	1
3		1	2	WORK-3		WORK-3						1	1	17	19	1	2	1	1		1	18	1	0	1	1	20	2																			1	1	1
3		2		WORK-3 WORK-12		WORK-3	WORK-12					1	1	16	14	1	5	2			1	17	1	0	0	1	26	2																			1	1	2
5		1	2	WORK-1 WORK-2 WORK-3		WORK-1	WORK-2	WORK-3				1	1	16	20	1	6	2			1	17	1	0	1	1	24	2																			1	1	1
5		1	2	WORK-3		WORK-3						1	1	20	21	1	5	2			1	22	1	0	1	1	25	2																			1	1	1
4		1	2	WORK-3 SPOTHER	Tailor	WORK-3	SPOTHER					1	1	17	19	1	1	1	2		1	18	1	0	1	1	22	1			2	2	2	2	1	2	2	2	2	2	2	2	2	2	2		1	1	1
2		1	2	WORK-1 WORK-3 SPOTHER	Tailor	WORK-1	WORK-3	SPOTHER				1	1	18	20	1	4	2			1	17	1	0	1	1	40	2																			1	1	1
3		1	2	WORK-3 WORK-12		WORK-3	WORK-12					1	1	20	23	1	2	1	1		1	20	1	0	1	1	26	1			2	2	2	2	1	2	2	2	2	2	2	2	2	2	2		1	1	1
5		1	2	WORK-3 WORK-18 SPOTHER	Shoe making	WORK-3	WORK-18	SPOTHER				1	1	17	20	1	2	2			1	19	2	1	1	1	20	2																			1	1	1
5		1	3	WORK-3 WORK-12		WORK-3	WORK-12					1	1	17	27	1	1	1	1		1	22	1	0	1	1	23	2																			1	1	1
2		1	1	WORK-3 WORK-18		WORK-3	WORK-18					1	1	15	21	1	3	1	1		1	17	1	2	3	1	18	1			2	2	2	2	1	2	2	2	2	2	2	2	2	2	2		1	1	1
2		1	2	WORK-3 WORK-11		WORK-3	WORK-11					1	1	16	-77	1	2	1	1		1	17	1	1	1	1	18	1			2	2	2	2	2	2	2	1	2	2	2	2	2	2	2		1	1	1
2		1	1	WORK-3		WORK-3						1	1	20	-77	1	2	1	1		1	19	1	1	1	1	21	1			2	2	2	2	2	2	2	2	2	2	1	2	2	2	2		1	1	1
3		1	1	WORK-3 WORK-12		WORK-3	WORK-12					1	1	16	-77	1	5	1	1		1	16	1	1	2	1	19	1			2	2	2	2	1	2	2	2	2	2	2	2	2	2	2		1	1	1
3		1	2	WORK-3 WORK-5		WORK-3	WORK-5					1	1	20	-78	1	3	1	1		1	21	1	1	1	1	18	1			2	2	2	2	2	2	2	2	2	2	2	2	2	1	2		1	1	1
3		1	3	WORK-3 WORK-12		WORK-3	WORK-12					1	1	25	-78	1	5	1	1		1	23	1	1	3	1	23	1			2	2	2	2	2	2	2	1	2	2	2	2	2	2	2		1	1	1
5		1	3	WORK-3 SPOTHER	Bank agent	WORK-3	SPOTHER					1	1	16	-77	1	1	2			2																										1	1	1
5		1	1	WORK-17		WORK-17						1	1	15	23	1	2	1	1		1	15	2	0	1	1	17	2																			1	1	1
6	Adventist	1	1	WORK-12 WORK-3		WORK-12	WORK-3					1	2	16	-78	1	6	2			1	16	2	0	0	1	25	2																			1	1	1
4		1	1	WORK-12 WORK-3		WORK-12	WORK-3					1	1	18	21	1	2	2			1	20	2	0	1	1	20	2																			1	1	1
3		1	2	WORK-3 SPOTHER	School metron	WORK-3	SPOTHER					1	1	20	24	1	4	2			1	20	1	0	1	1	28	1			2	2	2	2	2	2	2	2	2	2	1	2	2	2	2		1	1	1
4		1	2	WORK-3 WORK-12		WORK-3	WORK-12					1	1	20	25	1	1	1	1		1	20	1	0	1	1	23	2																			1	1	1
2		1	2	WORK-3		WORK-3						1	1	18	20	1	1	1	1		1	25	1	0	1	1	25	1			2	2	2	2	1	2	2	2	2	2	2	2	2	2	2		1	1	1
5		1	2	WORK-3 WORK-18		WORK-3	WORK-18					1	1	17	19	1	2	1	1		1	20	1	0	1	1	25	1			1	2	2	2	2	2	2	2	2	2	2	2	2	2	2		1	1	1
5		1	3	WORK-3 WORK-12		WORK-3	WORK-12					1	1	18	20	1	2	1	1		1	20	1	0	1	1	18	1			2	2	2	2	1	2	2	2	2	2	2	2	2	2	2		1	1	1
4		1	1	WORK-3 WORK-12		WORK-3	WORK-12					1	1	14	17	1	3	2			1	20	2	0	1	1	28	1			2	2	2	2	2	2	2	2	2	2	1	2	2	2	2		1	1	2
4		1	2	WORK-3 WORK-19		WORK-3	WORK-19					1	2	17	25	1	3	1	1		1	20	2	0	0	1	18	2																			1	1	1
4		1	1	WORK-3		WORK-3						1	1	15	16	1	2	1	1		1	17	1	0	1	1	18	1			2	2	2	2	1	2	2	2	2	2	2	2	2	2	2		1	1	1
5		1	4	WORK-4 WORK-11		WORK-4	WORK-11					1	1	22	27	2					1	22	1	1	2	1	-78	2																			1	1	1
3		1	1	WORK-1 WORK-12		WORK-1	WORK-12					1	1	19	-77	1	1	1	1		1	20	2	1	3	1	20	2																			1	1	1
5		1	2	WORK-3 WORK-12		WORK-3	WORK-12					1	1	24	30	1	3	2			1	-97	1	1	2	2		2																			1	1	2
2		1	1	WORK-3		WORK-3						1	1	17	-77	1	5	1	1		1	22	1	1	1	1	23	1			2	2	2	2	1	2	2	2	2	2	2	2	2	2	2		1	1	1
5		1	1	WORK-18		WORK-18						1	1	14	25	1	1	2			2																										1	1	1
3		1	1	WORK-1 WORK-3		WORK-1	WORK-3					1	1	16	20	1	4	1	1		1	16	1	1	2	1	-78	1			2	2	2	2	1	2	2	2	2	2	2	2	2	2	2		1	1	1
3		1	1	WORK-3 WORK-12		WORK-3	WORK-12					1	1	18	20	2					2																										1	1	1
5		1	3	WORK-3 WORK-12		WORK-3	WORK-12					1	1	22	27	1	1	1	1		1	22	1	1	1	2		2																			1	1	1
5		1	3	WORK-3 WORK-12 SPOTHER	Selling cosmetics	WORK-3	WORK-12	SPOTHER				1	1	17	-77	1	4	1	1		1	21	1	0	1	1	18	2																			1	1	1
5		1	3	WORK-3 WORK-12		WORK-3	WORK-12					1	2	19	33	1	2	1	1		1	24	2	2	3	2		2																			1	1	1
3		1	2	WORK-3 SPOTHER	Tailoring	WORK-3	SPOTHER					1	1	20	24	1	2	1	1		1	22	1	0	1	1	25	1			2	2	2	2	2	2	2	2	2	2	1	2	2	2	2		1	1	1
4		1	2	WORK-3		WORK-3						1	1	18	22	1	1	1	1		1	21	1	0	1	1	25	1			2	2	2	2	2	2	2	2	2	2	1	2	2	2	2		1	1	1
2		1	2	WORK-3 WORK-12 SPOTHER WORK-19	Catering service	WORK-3	WORK-12	SPOTHER	WORK-19			1	2	18	-78	1	2	2			1	21	2	0	0	1	18	8																			1	1	1
3		1	2	WORK-3 WORK-13		WORK-3	WORK-13					1	1	17	22	1	2	2			1	17	2	1	1	1	25	2																			1	1	1
2		1	2	WORK-3 WORK-18 WORK-12		WORK-3	WORK-18	WORK-12				1	1	18	25	1	1	1	1		1	23	1	0	1	1	21	2																			1	1	1
2		2		WORK-3 WORK-12		WORK-3	WORK-12					1	1	15	18	1	5	1	1		1	18	2	0	1	1	16	1			2	2	2	2	2	2	2	2	2	2	1	2	2	2	2		1	1	1
5		1	1	WORK-3		WORK-3						1	2	20	18	1	3	2			1	20	2	0	0	1	26	2																			2
4		1	1	WORK-3 WORK-12		WORK-3	WORK-12					1	1	14	20	1	2	2			1	14	1	0	1	1	19	2																			1	1	1
5		1	3	WORK-1 WORK-3 WORK-19		WORK-1	WORK-3	WORK-19				1	1	20	25	1	3	1	1		1	19	1	1	2	2		1			2	2	2	2	2	2	2	2	2	2	2	2	1	2	2		1	1	1
2		1	2	WORK-1 WORK-3 WORK-11		WORK-1	WORK-3	WORK-11				1	1	14	20	1	2	1	1		1	16	2	1	1	1	17	2																			1	1	1
3		1	1	WORK-1 WORK-3 WORK-18		WORK-1	WORK-3	WORK-18				1	2	17	30	1	10	2			1	17	1	0	1	1	30	2																			1	1	2
2		1	1	WORK-1 WORK-3 WORK-18		WORK-1	WORK-3	WORK-18				1	1	14	19	1	2	2			1	14	1	0	1	1	19	2																			1	1	1
3		1	1	WORK-1		WORK-1						1	2	20	25	1	3	1	1		1	19	2	0	0	1	20	2																			1	1	2
4		1	2	WORK-2 WORK-1		WORK-2	WORK-1					1	1	23	25	1	4	2			1	24	1	0	1	1	29	1			2	2	2	2	2	2	2	2	2	2	1	2	2	2	2		1	1	1
5		1	2	WORK-18		WORK-18						1	2	20	-78	2					2																										1	1	1
3		1	3	WORK-19		WORK-19						1	1	21	24	1	1	1	1		1	25	1	0	1	2		2																			1	1	1
2		1	2	WORK-12		WORK-12						1	1	19	-77	1	4	2			1	24	1	0	1	2		2																			1	1	1
2		1	2	WORK-20 WORK-18		WORK-20	WORK-18					1	1	17	-77	2					2																										1	1	1
5		2		WORK-12		WORK-12						1	1	16	20	1	1	2			1	20	2	3	4	1	19	2																			1	1	1
3		1	1	WORK-12		WORK-12						1	1	18	-77	1	3	1	1		1	22	1	0	1	2		2																			1	1	1
3		1	1	WORK-3 WORK-11		WORK-3	WORK-11					1	1	20	22	1	4	1	1		1	20	1	0	1	1	25	1			2	2	2	2	1	2	2	2	2	2	2	2	2	2	2		1	1	1
5		1	3	WORK-19 WORK-12		WORK-19	WORK-12					1	1	17	19	1	1	2			1	17	1	1	2	2		2																			1	1	1
2		1	1	WORK-3		WORK-3						1	1	20	22	1	2	1	1		1	23	1	0	1	1	24	1			2	2	2	1	2	2	2	2	2	2	2	2	2	2	2		1	1	1
4		1	2	WORK-12 WORK-3		WORK-12	WORK-3					1	2	16	25	1	4	2			1	18	2	0	0	1	20	8																			1	1	1
5		1	1	WORK-3		WORK-3						1	1	17	18	1	1	1	1		1	19	1	0	1	1	17	2																			1	1	1
4		1	1	WORK-3 WORK-16		WORK-3	WORK-16					1	1	14	21	1	4	1	1		1	14	2	1	1	1	26	1			2	2	2	2	2	2	2	2	2	2	1	2	2	2	2		1	1	2
5		1	2	WORK-3		WORK-3						1	1	22	-78	1	2	1	1		1	27	1	1	1	1	25	1			2	2	2	2	2	2	2	2	2	2	1	2	2	2	2		1	1	1
4		1	6	WORK-6 WORK-12 WORK-3		WORK-6	WORK-12	WORK-3				1	1	17	18	1	3	1	1		1	22	1	1	2	1	23	1			2	2	2	2	2	2	2	2	2	2	1	2	2	2	2		1	1	1
4		1	2	WORK-3		WORK-3						1	1	14	31	1	4	2			1	17	2	0	0	1	21	2																			1	1	1
6	SDA	1	1	WORK-12 WORK-3		WORK-12	WORK-3					1	1	20	22	1	2	1	1		1	20	1	0	1	2		2																			1	1	1
3		1	1	WORK-3		WORK-3						1	1	17	25	1	2	1	1		1	21	1	0	1	1	20	1			2	2	2	2	1	2	2	2	2	2	2	2	2	2	2		1	1	1
2		2		WORK-12 WORK-3		WORK-12	WORK-3					1	1	16	30	1	3	2			1	16	1	0	1	1	21	2																			1	1	1
3		1	1	WORK-3 WORK-12		WORK-3	WORK-12					1	1	14	27	1	8	2			1	19	2	2	2	2		2																			1	1	1
3		1	1	WORK-4		WORK-4						1	1	13	13	1	4	1	1		1	20	1	2	3	1	22	1			2	2	2	1	2	2	2	2	2	2	2	2	2	2	2		1	1	1
2		1	2	WORK-3 WORK-18 WORK-19		WORK-3	WORK-18	WORK-19				1	1	17	20	1	4	1	1		1	26	1	1	2	1	22	1			2	2	2	2	2	2	2	2	2	2	1	2	2	2	2		1	1	1
2		1	2	WORK-3 WORK-12 SPOTHER	Tailoring	WORK-3	WORK-12	SPOTHER				1	1	-78	-77	1	3	1	1		1	20	1	0	1	1	23	2																			1	1	2
2		1	2	WORK-1 WORK-3 WORK-13 WORK-12		WORK-1	WORK-3	WORK-13	WORK-12			1	1	16	20	1	2	1	1		1	18	2	0	-98	1	18	8																			1	1	1
2		1	1	WORK-1 WORK-2 WORK-3		WORK-1	WORK-2	WORK-3				1	2	14	-77	1	7	2			1	25	1	0	-98	1	29	8																			2
2		1	1	WORK-1 WORK-2 WORK-3		WORK-1	WORK-2	WORK-3				1	1	17	-77	1	4	1	1		1	17	1	0	1	1	20	1			2	2	2	1	2	2	2	2	2	2	2	2	2	2	2		1	1	1
3		1	1	WORK-1 WORK-3 WORK-12		WORK-1	WORK-3	WORK-12				1	1	20	-77	1	1	2			1	21	1	2	2	1	21	1			2	1	2	2	2	2	2	2	2	2	2	2	2	2	2		1	1	1
3		1	3	WORK-6 WORK-3		WORK-6	WORK-3					1	1	18	25	1	1	1	1		1	20	2	2	3	1	20	1			2	1	2	2	1	2	2	2	2	2	2	2	2	2	2		1	1	1
2		1	1	WORK-1 WORK-2 WORK-3		WORK-1	WORK-2	WORK-3				1	1	23	23	1	3	1	1		1	26	1	0	1	1	26	1			2	2	2	2	2	2	2	1	2	2	2	2	2	2	2		1	1	1
4		1	2	WORK-1 WORK-2 WORK-3		WORK-1	WORK-2	WORK-3				1	1	20	24	1	3	1	1		1	25	1	0	1	1	28	1			1	2	2	2	2	2	2	2	2	2	2	2	2	2	2		1	1	1
2		1	1	WORK-1 WORK-3		WORK-1	WORK-3					1	1	-78	-77	1	4	2			1	-97	1	1	2	1	-78	1			2	2	2	2	1	2	2	1	2	2	2	2	2	2	2		1	1	1
2		1	1	WORK-1 SPOTHER	Live stock rearing	WORK-1	SPOTHER					1	2	16	-77	1	4	2			1	16	2	0	0	2		8																			2
2		2		WORK-12		WORK-12						1	1	16	23	1	5	1	1		1	16	2	1	2	1	-78	2																			1	1	1
2		1	1	WORK-1 WORK-4 WORK-6		WORK-1	WORK-4	WORK-6				1	2	-78	-78	1	4	2			1	22	1	0	9	1	18	8																			1	1	1
4		2		WORK-1 WORK-2 WORK-3		WORK-1	WORK-2	WORK-3				1	1	-78	35	1	5	2			1	20	1	1	2	1	35	2																			1	1	1
5		1	2	WORK-1 WORK-3 WORK-11		WORK-1	WORK-3	WORK-11				1	1	24	36	1	5	1	1		1	26	1	0	1	1	28	1			1	2	2	2	2	2	2	2	2	2	2	2	2	2	2		1	1	2
3		1	2	WORK-1 WORK-2 WORK-3		WORK-1	WORK-2	WORK-3				1	1	17	18	1	2	1	1		1	17	1	0	1	1	19	1			2	2	2	2	1	2	2	2	2	2	2	2	2	2	2		1	1	1
2		1	2	WORK-1 WORK-3		WORK-1	WORK-3					1	1	17	23	1	3	1	1		1	17	1	0	1	1	19	1			2	2	2	2	1	2	2	2	2	2	2	2	2	2	2		1	1	1
5		1	2	WORK-2 WORK-3		WORK-2	WORK-3					1	1	14	24	1	2	1	1		1	18	2	0	1	1	18	1			2	2	2	2	2	2	2	2	2	2	1	2	2	2	2		1	1	1
2		1	1	WORK-3 WORK-13		WORK-3	WORK-13					1	1	14	19	1	3	2			1	14	2	1	3	1	-78	1			2	1	2	2	2	2	2	2	2	2	2	2	2	2	2		1	1	1
3		1	2	WORK-1 WORK-3		WORK-1	WORK-3					1	1	20	23	1	4	2			1	23	2	1	1	1	25	2																			1	1	1
4		1	1	WORK-3		WORK-3						1	1	17	23	1	4	2			1	23	1	1	1	1	2	1			2	2	2	2	2	1	2	2	2	2	2	2	2	2	2		1	1	1
4		1	2	WORK-3		WORK-3						1	1	17	21	1	2	1	1		1	20	1	0	1	1	24	1			2	2	2	2	2	2	2	2	2	2	1	2	2	2	2		1	1	1
3		2		WORK-3		WORK-3						1	2	21	77	1	9	2			1	22	2	22	0	2		8																			1	1	1
2		1	1	WORK-1 WORK-3 SPOTHER	Making mats	WORK-1	WORK-3	SPOTHER				1	2	14	20	1	5	2			1	22	2	0	0	1	30	2																			1	1	1
2		1	1	WORK-1 WORK-3 WORK-17		WORK-1	WORK-3	WORK-17				1	1	14	20	1	6	1	1		1	14	1	0	1	1	35	1			2	2	2	2	2	2	2	2	2	2	1	2	2	2	2		1	1	1
2		1	1	WORK-1 WORK-2 WORK-3 WORK-12		WORK-1	WORK-2	WORK-3	WORK-12			1	1	17	30	1	3	1	1		1	17	1	1	2	1	17	1			2	2	2	2	1	2	2	2	2	2	2	2	2	2	2		1	1	1
6	Seventhday Adventist	1	1	WORK-1 WORK-3 WORK-12		WORK-1	WORK-3	WORK-12				1	1	16	20	1	5	1	1		1	17	2	0	1	1	20	2																			1	1	1
2		1	2	WORK-3 WORK-12		WORK-3	WORK-12					1	1	19	24	1	2	1	1		1	19	1	0	1	2		2																			1	1	1
2		1	1	WORK-1 WORK-2 WORK-3		WORK-1	WORK-2	WORK-3				1	1	17	18	1	5	1	1		1	18	1	0	1	1	24	1			1	2	2	2	2	2	2	2	2	2	2	2	2	2	2		1	1	1
2		1	1	WORK-1 WORK-2 WORK-3		WORK-1	WORK-2	WORK-3				1	1	17	36	1	2	2			1	17	1	0	1	2		2																			1	1	1
2		1	1	WORK-3 WORK-17		WORK-3	WORK-17					1	1	16	23	1	3	2			1	18	1	0	1	1	22	2																			1	1	2
5		1	3	WORK-3 WORK-12		WORK-3	WORK-12					1	1	18	23	1	2	1	1		1	19	1	0	1	1	18	2																			1	1	1
4		1	5	WORK-1 WORK-3 WORK-6		WORK-1	WORK-3	WORK-6				1	2	24	27	1	5	1	1		1	24	1	0	0	1	26	1			1	2	2	2	2	2	1	2	2	2	2	2	1	2	2		1	1	1
2		1	2	WORK-1 WORK-3 WORK-2		WORK-1	WORK-3	WORK-2				1	1	21	23	1	2	2			1	23	1	0	1	1	26	2																			1	1	1
2		1	2	WORK-3 WORK-17		WORK-3	WORK-17					1	1	20	-77	1	3	1	1		1	26	1	0	1	1	21	1			2	2	2	2	2	2	2	2	2	2	1	2	2	2	2		1	1	2
2		1	1	WORK-1 WORK-2 WORK-3 WORK-12		WORK-1	WORK-2	WORK-3	WORK-12			1	1	16	20	1	4	1	1		1	23	1	0	1	1	18	1			2	2	2	2	2	2	2	2	2	2	1	2	2	2	2		1	1	2
4		1	2	WORK-1 WORK-3 WORK-12		WORK-1	WORK-3	WORK-12				1	1	14	19	1	2	1	1		1	19	1	0	1	1	14	1			2	2	2	2	2	2	2	2	2	2	1	2	2	2	2		1	1	1
5		2		WORK-1 WORK-3 WORK-17		WORK-1	WORK-3	WORK-17				1	1	14	40	1	7	2			1	14	2	1	2	1	16	2																			1	1	1
3		1	2	WORK-3 WORK-12		WORK-3	WORK-12					1	1	16	16	1	4	2			1	18	1	0	1	1	16	1			2	2	2	2	2	2	1	2	2	2	2	2	1	2	2		1	1	1
2		1	4	WORK-1 WORK-3 WORK-6		WORK-1	WORK-3	WORK-6				1	1	20	30	1	2	1	1		1	20	1	0	1	1	21	1			2	2	2	2	2	1	1	2	2	2	2	2	2	2	2		1	1	1
4		1	2	WORK-1 WORK-2 WORK-12		WORK-1	WORK-2	WORK-12				1	1	16	-78	1	6	1	1		1	16	1	0	1	1	22	1			2	2	2	2	2	2	2	2	2	2	1	2	2	2	2		1	1	1
2		1	2	WORK-3 WORK-1 WORK-12		WORK-3	WORK-1	WORK-12				1	2	16	18	1	7	2			1	16	1	0	0	2		2																			1	1	1
3		1	1	WORK-1 WORK-13		WORK-1	WORK-13					1	1	14	15	1	9	2			1	15	2	0	0	1	22	2																			1	1	1
2		1	2	WORK-3 WORK-12 SPOTHER	VHT	WORK-3	WORK-12	SPOTHER				1	1	14	16	1	5	2			1	18	1	0	1	1	30	2																			1	1	1
2		1	2	WORK-3 SPOTHER	School cooker	WORK-3	SPOTHER					1	1	15	18	1	3	2			1	20	2	1	1	1	23	1			2	2	2	2	2	2	2	2	2	2	1	2	2	2	2		1	1	1
2		1	2	WORK-1 WORK-2 WORK-3		WORK-1	WORK-2	WORK-3				1	1	16	24	1	5	2			1	23	1	0	1	1	24	1			2	2	2	2	2	2	2	2	1	2	2	2	2	2	2		1	1	1
5		1	3	WORK-3		WORK-3						1	1	21	26	1	3	1	1		1	21	1	0	1	2		1			2	2	2	2	2	2	2	2	1	2	2	2	2	2	2		1	1	1
4		1	1	WORK-3 WORK-4		WORK-3	WORK-4					1	1	13	-77	1	4	1	1		1	13	1	0	1	1	17	1			2	2	2	2	2	2	2	2	2	2	1	2	2	2	2		1	1	1
2		1	2	WORK-3 WORK-12		WORK-3	WORK-12					1	1	-78	-78	1	2	1	1		1	22	1	0	1	1	-78	1			2	2	2	2	1	2	2	2	2	2	2	2	2	2	2		1	1	1
2		1	1	WORK-1 WORK-3		WORK-1	WORK-3					1	1	14	15	1	7	2			1	15	1	0	1	1	18	2																			1	1	1
2		1	1	WORK-3		WORK-3						1	1	23	27	1	3	1	1		1	23	1	0	1	1	27	1			2	2	2	2	2	2	2	2	2	2	2	1	2	2	2		1	1	2
3		1	1	WORK-3 WORK-19		WORK-3	WORK-19					1	2	18	25	1	2	1	1		1	23	1	0	0	1	28	2																			1	1	1
2		1	2	WORK-3 WORK-19		WORK-3	WORK-19					1	1	19	20	1	2	1	1		1	20	1	1	1	1	20	1			2	2	2	2	2	2	2	1	2	2	2	2	2	2	2		1	1	1
4		1	2	WORK-3 WORK-12		WORK-3	WORK-12					1	1	18	20	1	10	1	1		1	18	1	0	1	2		2																			1	1	1
3		2		WORK-1 WORK-3		WORK-1	WORK-3					1	1	15	16	1	5	2			1	18	2	0	0	1	25	2																			1	1	1
3		1	1	WORK-3		WORK-3						1	1	18	18	1	2	1	1		1	20	1	1	1	1	18	1			2	2	2	2	2	2	2	2	2	2	2	1	2	2	2		1	1	1
2		1	3	WORK-12		WORK-12						1	1	24	-77	1	1	2			1	24	1	0	1	1	27	1			2	2	2	2	2	2	2	2	2	2	1	2	2	2	2		1	1	1
2		1	1	WORK-12		WORK-12						1	1	13	-77	1	7	1	1		1	18	1	1	2	1	18	2																			1	1	1
4		1	2	WORK-12		WORK-12						1	1	20	-77	1	3	1	1		1	20	1	0	1	1	25	1			2	2	2	2	2	2	2	2	2	2	1	2	2	2	2		1	1	1
2		1	3	WORK-3 WORK-12		WORK-3	WORK-12					1	1	19	-77	1	1	2			1	22	2	8	-93	1	24	1			2	1	2	2	2	2	2	2	2	2	2	2	2	2	2		1	1	1
3		1	1	WORK-3 WORK-1		WORK-3	WORK-1					1	1	18	20	1	1	1	1		2																										1	1	1
5		1	2	WORK-3 WORK-11		WORK-3	WORK-11					1	1	16	30	1	5	1	1		1	18	1	2	3	1	24	2																			1	1	1
3		1	1	WORK-1 WORK-3 WORK-11		WORK-1	WORK-3	WORK-11				1	2	17	23	1	5	2			1	25	2	0	0	2		2																			1	1	1
4		1	1	WORK-1 WORK-3 WORK-17		WORK-1	WORK-3	WORK-17				1	1	13	20	1	3	1	1		1	20	1	0	1	1	23	1			2	1	2	2	2	2	2	2	2	2	2	2	2	2	2		1	1	1
2		1	2	WORK-11 WORK-3		WORK-11	WORK-3					1	1	17	-77	1	3	1	1		1	20	1	3	4	1	-78	1			2	2	2	2	2	2	2	2	2	2	2	1	2	2	2		1	1	2
2		1	1	WORK-3 WORK-11		WORK-3	WORK-11					1	1	-78	-77	1	1	1	1		1	25	1	3	4	1	-78	1			2	2	2	2	2	2	2	2	2	2	1	2	2	2	2		2
3		1	1	WORK-3 WORK-6		WORK-3	WORK-6					1	1	15	20	1	1	2			1	18	1	0	1	1	19	2																			1	1	2
6	Born Again	1	1	WORK-3		WORK-3						1	1	-78	-77	1	2	1	1		1	20	1	2	3	2		2																			1	1	1
2		1	1	WORK-1 WORK-2 WORK-3 WORK-12		WORK-1	WORK-2	WORK-3	WORK-12			1	1	16	30	1	9	1	1		1	19	1	0	1	1	21	1			2	2	2	2	1	2	2	2	2	2	2	2	2	2	2		1	1	1
2		1	1	WORK-1 WORK-2 WORK-3		WORK-1	WORK-2	WORK-3				1	1	14	40	1	4	2			1	16	1	0	1	1	19	2																			1	1	1
3		1	4	WORK-6		WORK-6						1	1	23	38	1	6	1	1		1	25	1	1	1	1	25	1			2	1	2	2	2	2	2	2	2	2	2	2	2	2	2		1	1	1
2		1	2	WORK-3		WORK-3						1	1	17	77	1	3	1	1		1	19	1	2	3	1	26	1			1	2	2	2	2	2	2	2	2	2	2	2	2	2	2		1	1	1
4		1	1	WORK-3		WORK-3						1	1	15	77	1	11	1	1		1	17	1	1	1	1	20	1			2	2	2	1	2	2	2	2	2	2	2	2	2	2	2		1	1	1
2		1	1	WORK-3 WORK-2		WORK-3	WORK-2					1	2	21	28	1	4	1	1		1	21	1	1	2	1	24	1			1	2	2	2	2	2	2	2	2	2	2	2	2	2	2		1	1	1
3		1	2	WORK-3 WORK-13		WORK-3	WORK-13					1	1	17	25	1	2	1	1		1	19	1	1	1	1	21	1			2	2	2	2	2	2	2	1	2	2	2	2	2	2	2		1	1	1
2		1	2	WORK-2 WORK-13		WORK-2	WORK-13					1	1	20	77	1	3	1	1		1	18	1	1	1	1	20	1			2	2	2	2	2	2	2	1	2	2	2	2	2	2	2		1	1	2
1		1	2	WORK-3 WORK-4		WORK-3	WORK-4					1	1	25	77	1	5	1	1		1	22	1	1	2	1	24	1			2	2	2	2	1	2	2	2	2	2	2	2	2	2	2		1	1	1
4		1	2	WORK-3		WORK-3						1	1	14	25	1	6	2			1	16	1	0	1	1	20	2																			1	1	2
4		1	2	WORK-3 WORK-1		WORK-3	WORK-1					1	1	16	21	1	2	2			1	17	1	0	1	1	19	1			2	2	2	2	1	2	2	2	2	2	2	2	2	2	2		1	1	1
2		1	1	WORK-1 WORK-2 WORK-3		WORK-1	WORK-2	WORK-3				1	1	15	25	1	7	1	1		1	15	1	0	1	1	18	2																			1	1	1
4		1	1	WORK-3		WORK-3						1	1	18	38	1	3	1	1		1	18	1	0	1	2		2																			1	1	1
3		1	2	WORK-3 WORK-6		WORK-3	WORK-6					1	1	18	19	2					2																										1	1	1
3		1	2	WORK-6		WORK-6						1	1	20	22	1	1	1	1		1	22	2	1	1	1	22	1			2	2	2	1	2	2	2	2	2	2	2	2	2	2	2		1	1	1
4		1	2	WORK-3 WORK-6		WORK-3	WORK-6					1	1	20	101	1	1	1	1		1	23	1	0	1	1	21	2																			1	1	1
2		1	1	WORK-3		WORK-3						1	1	13	19	1	2	1	1		1	1	1	0	1	1	22	1			2	2	2	2	2	2	2	2	2	2	1	2	2	2	2		1	1	1
2		1	1	WORK-3 WORK-12		WORK-3	WORK-12					1	1	19	77	1	6	1	1		1	19	1	0	1	1	22	2																			1	1	1
4		1	2	WORK-12		WORK-12						1	1	17	25	1	1	1	1		1	22	1	1	0	2		2																			1	1	1
5		1	1	WORK-1 WORK-2 WORK-3		WORK-1	WORK-2	WORK-3				1	2	17	16	1	2	2			1	21	2	0	0	2		8																			1	1	1
2		1	1	WORK-1 WORK-2 WORK-3		WORK-1	WORK-2	WORK-3				1	1	21	26	1	2	1	1		1	21	1	0	1	1	23	2																			1	1	1
2		1	1	WORK-2 WORK-4		WORK-2	WORK-4					1	2	-78	77	1	5	2			1	17	2	0	90	2		2																			1	1	1
2		1	2	WORK-2 WORK-3		WORK-2	WORK-3					1	1	16	78	1	4	1	1		1	23	1	1	1	1	21	2																			1	1	4
4		1	2	WORK-4		WORK-4						1	1	19	78	1	3	1	1		1	21	1	1	2	1	23	1			2	2	2	2	2	2	2	2	2	2	1	2	2	2	2		1	1	1
3		1	2	WORK-3 WORK-18		WORK-3	WORK-18					1	1	17	78	1	8	1	1		1	19	1	1	1	1	17	1			2	2	2	1	2	2	2	2	2	2	2	2	2	2	2		1	1	1
3		1	1	WORK-3 WORK-18		WORK-3	WORK-18					1	1	18	77	1	5	2			1	18	1	1	1	1	20	1			2	2	2	2	1	2	2	2	2	2	2	2	2	2	2		1	1	2
5		1	4	WORK-3 WORK-12 WORK-16		WORK-3	WORK-12	WORK-16				1	1	12	15	1	1	1	1		1	24	1	0	1	1	25	1			1	2	2	2	2	2	2	2	2	2	2	2	2	2	2		1	1	1
2		1	3	WORK-1 WORK-7 WORK-3		WORK-1	WORK-7	WORK-3				1	1	17	20	1	2	1	1		1	21	1	0	1	1	28	2																			1	1	1
2		1	1	WORK-1 WORK-2		WORK-1	WORK-2					1	1	17	18	1	4	1	1		1	27	1	0	1	1	19	1			2	2	2	2	2	1	2	2	2	2	2	2	2	2	2		1	1	1
2		1	4	WORK-3 WORK-19		WORK-3	WORK-19					1	1	23	28	1	3	1	1		1	23	1	0	1	1	25	2																			1	1	1
2		1	1	WORK-4 WORK-3		WORK-4	WORK-3					1	1	17	19	1	2	1	1		1	21	1	0	1	1	23	1			2	2	2	2	1	2	2	2	2	2	2	2	2	2	2		1	1	1
5		1	1	WORK-3 WORK-12		WORK-3	WORK-12					1	1	22	25	1	4	1	1		1	22	2	1	1	1	24	2																			1	1	1
2		1	1	WORK-1 WORK-2 WORK-3		WORK-1	WORK-2	WORK-3				1	1	18	21	1	6	2			1	24	1	0	1	1	25	1			2	2	2	2	1	2	2	2	2	2	2	2	2	2	2		1	1	1
3		1	2	WORK-1 WORK-2 WORK-3		WORK-1	WORK-2	WORK-3				1	1	15	77	1	3	2			1	17	2	0	0	1	17	2																			1	1	1
5		1	2	WORK-4 WORK-3		WORK-4	WORK-3					1	1	19	77	1	2	1	1		1	20	1	1	1	1	23	1			2	2	2	2	1	2	2	2	2	2	2	2	2	2	2		1	1	1
5		2		WORK-1 WORK-2 WORK-3		WORK-1	WORK-2	WORK-3				1	1	28	23	1	5	1	1		1	37	1	0	1	1	25	2																			1	1	1
4		1	2	WORK-3 WORK-6		WORK-3	WORK-6					1	1	23	25	1	3	1	1		1	23	1	1	0	1	25	1			2	2	2	2	2	1	2	2	2	2	2	2	2	2	2		1	1	1
4		1	2	WORK-3		WORK-3						1	1	18	20	1	1	2			1	21	1	0	1	1	22	2																			1	1	1
5		1	2	WORK-1 WORK-3 WORK-12		WORK-1	WORK-3	WORK-12				1	1	17	25	1	4	2			1	19	1	0	1	1	20	1			1	2	2	2	2	2	2	2	2	2	2	2	2	2	2		1	1	1
4		1	5	WORK-6 WORK-3		WORK-6	WORK-3					1	1	24	30	1	3	1	1		1	24	1	0	1	2		2																			1	1	1
3		1	5	WORK-3		WORK-3						1	1	19	78	1	1	1	1		1	26	1	1	2	1	25	2																			1	1	1
5		1	1	WORK-18		WORK-18						1	1	14	17	1	3	2			1	14	1	0	1	1	35	2																			1	1	2
2		1	1	WORK-3		WORK-3						1	2	14	1	1	4	1	1		1	17	1	0	1	2		2																			1	1	1
5		1	2	WORK-11		WORK-11						1	2	22	77	1	2	2			1	24	2	0	0	1	19	2																			1	1	1
3		1	1	WORK-12		WORK-12						1	1	19	24	1	3	1	1		1	22	1	0	1	1	22	2																			1	1	1
2		1	2	WORK-3 WORK-12		WORK-3	WORK-12					1	1	15	16	1	5	1	1		1	22	2	1	1	1	13	2																			1	1	1
2		1	1	WORK-3 WORK-12		WORK-3	WORK-12					1	1	15	23	1	4	1	1		1	16	1	1	1	1	17	1			2	2	2	2	2	2	2	2	2	2	1	2	2	2	2		1	1	2
2		1	3	WORK-2 WORK-3		WORK-2	WORK-3					1	1	17	19	1	4	2			1	21	1	0	1	1	29	1			2	2	2	2	2	2	2	2	2	2	1	2	2	2	2		1	1	1
4		2		WORK-3		WORK-3						1	1	20	26	1	4	2			1	20	2	0	0	2		2																			2
5		1	5	WORK-3 WORK-6		WORK-3	WORK-6					1	1	19	25	1	4	1	1		1	28	1	0	1	1	20	2																			1	1	1
2		1	1	WORK-11		WORK-11						1	2	14	78	1	7	2			1	14	1	1	1	1	77	8																			1	1	1
4		1	1	WORK-3 WORK-18		WORK-3	WORK-18					1	1	19	25	1	1	1	1		1	19	1	1	1	1	20	1			2	1	2	2	2	2	2	2	2	2	2	2	2	2	2		1	1	2
3		1	2	WORK-3 WORK-12 WORK-19		WORK-3	WORK-12	WORK-19				1	1	23	30	1	4	1	1		1	23	1	1	1	2		2																			1	1	1
5		1	1	WORK-3		WORK-3						1	1	18	77	1	4	1	1		2																										1	1	1
3		1	3	WORK-3 WORK-12		WORK-3	WORK-12					1	1	17	22	1	6	2			1	20	2	1	1	1	22	1			2	1	2	2	2	2	2	2	2	2	2	2	2	2	2		1	1	1
3		1	1	WORK-3 WORK-12		WORK-3	WORK-12					1	1	15	20	1	3	1	1		1	15	1	0	1	1	26	1			2	2	2	2	2	2	2	2	2	2	1	2	2	2	2		1	1	1
6	Born Again	1	1	WORK-3 WORK-19		WORK-3	WORK-19					1	1	19	19	1	7	2			1	19	1	4	5	1	30	2																			1	1	1
5		1	2	WORK-3 WORK-19		WORK-3	WORK-19					1	1	17	77	1	2	2			1	17	1	1	2	1	19	1			1	2	2	2	2	2	2	2	2	2	2	2	2	2	2		1	1	1
6	Born Again	1	1	WORK-3 WORK-19		WORK-3	WORK-19					1	1	21	77	2					2																										1	1	1
2		1	2	WORK-3 WORK-11		WORK-3	WORK-11					1	1	20	32	1	4	2			1	20	1	1	2	2		2																			1	1	1
2		1	2	WORK-3 WORK-6		WORK-3	WORK-6					1	1	18	22	1	1	1	1		2																										1	1	3
3		1	2	WORK-3 WORK-11 WORK-12		WORK-3	WORK-11	WORK-12				1	1	16	30	1	2	2			2																										1	1	1
3		1	1	WORK-3 WORK-12		WORK-3	WORK-12					1	1	14	25	1	5	2			1	25	1	0	1	1	17	1			2	2	2	2	2	2	2	2	2	2	1	2	2	2	2		1	1	1
4		1	2	WORK-3 WORK-18		WORK-3	WORK-18					1	1	15	17	1	1	1	1		1	18	1	0	1	1	15	2																			1	1	1
2		1	1	WORK-3 WORK-12		WORK-3	WORK-12					1	1	19	19	1	2	2			1	21	2	1	1	1	19	1			2	2	2	1	2	2	2	2	2	2	2	2	2	2	2		1	1	1
6	Adventist	1	1	WORK-3		WORK-3						1	1	17	17	1	2	2			1	17	1	0	1	1	20	1			2	2	2	2	1	2	2	2	2	2	2	2	2	2	2		1	1	1
3		1	2	WORK-3 WORK-18		WORK-3	WORK-18					1	1	16	78	1	6	2			1	16	1	1	1	2		2																			1	1	2
2		1	3	WORK-3 WORK-18		WORK-3	WORK-18					1	1	18	32	1	2	1	1		1	21	1	1	93	1	19	1			2	2	2	2	2	2	2	1	2	2	2	2	2	2	2		1	1	1
5		1	2	WORK-3 WORK-19		WORK-3	WORK-19					1	1	21	77	1	7	1	2		1	22	1	1	1	1	23	2																			1	1	4
5		1	4	WORK-3 WORK-11		WORK-3	WORK-11					1	1	21	77	1	1	1	1		1	23	1	1	1	1	23	2																			1	1	1
5		1	1	WORK-3 WORK-12		WORK-3	WORK-12					1	2	15	78	1	4	1	1		1	13	1	0	98	2		2																			1	1	1
2		1	1	WORK-1 WORK-2		WORK-1	WORK-2					1	2	13	20	1	4	2			1	25	2	0	98	1	23	2																			1	1	1
2		1	5	WORK-1 WORK-3		WORK-1	WORK-3					1	1	24	26	1	3	1	1		1	26	1	0	1	1	30	2																			1	1	1
5		1	2	WORK-2 WORK-3 WORK-12		WORK-2	WORK-3	WORK-12				1	1	15	16	1	1	2			1	17	1	6	7	1	16	2																			1	1	2
2		2		WORK-3 SPOTHER	SCHOOL COOK	WORK-3	SPOTHER					1	1	14	15	1	2	2			1	26	1	0	1	2		2																			1	1	2
2		1	1	WORK-18		WORK-18						1	1	14	21	1	2	2			1	14	1	1	2	2		2																			1	1	1
2		1	1	WORK-1 WORK-2 WORK-3 SPOTHER	BRICK LAYING	WORK-1	WORK-2	WORK-3	SPOTHER			1	2	16	23	1	6	2			1	17	2	0	98	1	32	2																			1	1	1
5		1	7	WORK-3 WORK-12 SPOTHER	TAILORING	WORK-3	WORK-12	SPOTHER				1	2	20	77	2					1	27	2	0	98	1	24	2																			1	1	2
4		1	7	WORK-3 WORK-18		WORK-3	WORK-18					1	1	17	20	1	3	1	1		1	24	1	0	1	1	25	2																			1	1	1
4		1	5	WORK-3 SPOTHER	TOUR COMPANY	WORK-3	SPOTHER					1	1	19	22	1	2	1	1		1	25	1	0	1	2		2																			1	1	1
2		1	1	WORK-1 WORK-3 WORK-12		WORK-1	WORK-3	WORK-12				1	1	12	19	1	4	2			1	21	1	0	1	1	29	1			2	2	2	2	2	2	2	2	2	2	1	2	2	2	2		1	1	1
4		1	2	WORK-3 WORK-12		WORK-3	WORK-12					1	1	16	25	1	2	2			1	16	1	1	1	1	20	2																			1	1	1
2		1	1	WORK-1 WORK-3		WORK-1	WORK-3					1	1	14	24	1	4	1	1		1	14	2	1	1	1	17	1			2	2	2	2	1	1	2	2	2	2	2	2	2	2	2		1	1	1
3		1	1	WORK-1 WORK-3		WORK-1	WORK-3					1	2	24	30	1	6	1	1		1	24	2	0	98	1	25	2																			2
3		1	4	WORK-1 WORK-3		WORK-1	WORK-3					1	1	17	27	1	2	1	1		1	24	2	1	2	1	17	2																			1	1	1
2		1	2	WORK-1 WORK-3 WORK-17		WORK-1	WORK-3	WORK-17				1	1	16	30	1	5	1	1		1	17	1	1	1	1	18	1			2	2	2	2	1	2	2	2	2	2	2	2	1	2	2		1	1	1
2		1	2	WORK-1 WORK-3 WORK-16 WORK-17		WORK-1	WORK-3	WORK-16	WORK-17			1	1	16	18	1	2	1	1		1	17	1	0	1	1	20	1			2	2	2	2	2	2	2	1	2	2	2	2	2	2	2		1	1	1
3		1	4	WORK-12		WORK-12						1	1	22	77	1	1	2			1	27	1	2	3	2		2																			1	1	1
6	SEVENTH DAY ADVENTIST	1	2	WORK-1 WORK-2		WORK-1	WORK-2					1	1	25	30	2					1	25	1	1	92	1	24	1			2	2	2	2	2	2	2	2	2	2	1	2	2	2	2		1	1	1
3		1	1	WORK-1 WORK-3 WORK-12		WORK-1	WORK-3	WORK-12				1	2	15	78	1	2	2			1	16	2	0	98	1	32	2																			1	1	1
3		1	2	WORK-2 WORK-3 WORK-12		WORK-2	WORK-3	WORK-12				1	1	17	20	1	2	1	1		1	28	1	0	1	1	28	2																			1	1	1
4		2		WORK-3		WORK-3						1	1	20	25	1	1	1	1		1	24	1	0	1	2		2																			1	1	1
5		1	1	WORK-3 SPOTHER	STONE QUARRING	WORK-3	SPOTHER					1	1	18	77	1	5	2			1	20	2	1	1	2		8																			1	1	1
5		1	1	WORK-3 SPOTHER	STONE QUARRING	WORK-3	SPOTHER					1	2	16	77	1	8	2			1	25	2	0	98	1	36	8																			1	1	1
5		1	2	WORK-3 WORK-17		WORK-3	WORK-17					1	1	17	18	1	10	2			1	20	2	1	1	1	38	2																			1	1	1
3		1	2	WORK-3 WORK-11		WORK-3	WORK-11					1	1	20	77	1	2	1	1		1	22	1	0	1	1	22	1			2	2	2	2	1	2	2	2	2	2	2	2	2	2	2		1	1	1
5		1	2	WORK-3 SPOTHER	FISH MONGER	WORK-3	SPOTHER					1	1	17	28	1	2	1	1		1	23	1	0	1	1	24	1			2	2	2	2	2	2	2	2	2	2	1	2	2	2	2		1	1	1
2		1	1	WORK-1 WORK-2 WORK-3		WORK-1	WORK-2	WORK-3				1	1	12	77	1	2	2			1	18	2	1	1	1	20	2																			1	1	1
3		1	1	WORK-3 WORK-12		WORK-3	WORK-12					1	1	13	16	1	7	2			1	19	1	0	1	1	14	1			2	2	2	2	2	2	2	1	2	2	2	2	2	2	2		1	1	1
5		2		WORK-2 WORK-3 SPOTHER	TRADITIONAL HEALER	WORK-2	WORK-3	SPOTHER				1	2	15	20	1	11	2			1	15	2	0	98	1	30	8																			1	1	1
3		1	2	WORK-3 WORK-11		WORK-3	WORK-11					1	1	13	77	1	1	1	1		1	24	1	0	1	1	25	2																			1	1	1
3		1	2	WORK-3 WORK-19		WORK-3	WORK-19					1	1	23	24	1	4	1	1		1	23	1	0	1	1	23	1			2	1	2	2	2	2	2	2	2	2	2	2	2	2	2		1	1	1
5		1	3	WORK-11 WORK-3		WORK-11	WORK-3					1	1	18	-77	2					2																										1	1	1
4		1	2	WORK-16 WORK-3		WORK-16	WORK-3					1	1	20	20	2					2																										1	1	1
5		2		WORK-3		WORK-3						1	1	19	22	1	2	1	1		1	20	1	1	2	1	-78	1			2	2	2	2	2	2	2	2	2	2	1	2	2	2	2		1	1	1
2		1	4	WORK-3		WORK-3						1	2	16	-77	1	2	2			2																										1	1	2
5		1	2	WORK-6		WORK-6						1	1	19	-77	2					2																										1	1	1
2		1	1	WORK-3 WORK-12		WORK-3	WORK-12					1	1	15	15	1	3	2			1	16	1	0	1	1	23	1			2	2	2	2	2	2	2	2	2	2	1	2	2	2	2		1	1	1
4		2		WORK-3 WORK-13		WORK-3	WORK-13					1	1	16	20	1	3	1	1		1	18	2	1	1	1	22	2																			1	1	2
5		1	2	WORK-3 WORK-12 SPOTHER	STONE QUARRING	WORK-3	WORK-12	SPOTHER				1	1	17	78	1	2	2			1	29	1	0	1	1	27	2																			1	1	1
2		1	1	WORK-1 WORK-3 SPOTHER WORK-18	BRICK LAYING	WORK-1	WORK-3	SPOTHER	WORK-18			1	1	18	35	1	5	1	1		1	18	1	0	1	1	20	1			2	2	2	2	1	2	2	2	2	2	2	2	2	2	2		1	1	1
3		1	1	WORK-1 WORK-3 WORK-12		WORK-1	WORK-3	WORK-12				1	1	16	16	1	11	2			1	17	1	0	1	1	25	2																			1	1	1
5		1	1	WORK-3 SPOTHER WORK-12	BRICK LAYING	WORK-3	SPOTHER	WORK-12				1	1	15	17	1	4	1	1		1	15	1	0	1	1	18	1			2	2	2	2	1	2	2	2	2	2	2	2	2	2	2		1	1	1
3		1	2	WORK-3 WORK-12 WORK-18		WORK-3	WORK-12	WORK-18				1	1	17	20	1	5	1	1		1	19	1	0	1	1	24	2																			1	1	1
4		1	1	WORK-1 WORK-3 WORK-11		WORK-1	WORK-3	WORK-11				1	1	20	78	1	5	1	1		1	21	1	0	1	1	29	1			2	2	2	2	2	2	2	2	2	2	1	2	2	2	2		1	1	1
3		1	1	WORK-12		WORK-12						1	1	12	78	1	5	1	1		1	18	2	1	1	1	19	2																			1	1	1
3		1	5	WORK-3 SPOTHER	STUDENT (JOURNALISM)	WORK-3	SPOTHER					1	1	21	33	1	1	1	1		1	20	1	0	1	1	21	1			2	2	2	2	1	2	2	2	2	2	2	2	2	2	2		1	1	1
4		1	2	WORK-3		WORK-3						1	1	17	21	1	3	1	1		1	19	1	0	1	1	20	1			2	2	2	2	2	2	2	2	1	2	2	2	2	2	2		1	1	1
5		1	1	WORK-1 WORK-2 WORK-3		WORK-1	WORK-2	WORK-3				1	1	16	78	1	3	1	1		1	16	1	0	1	1	18	2																			1	1	1
2		1	1	WORK-3 WORK-12		WORK-3	WORK-12					1	1	18	20	2					2																										1	1	1
2		1	4	WORK-3 WORK-6 WORK-12		WORK-3	WORK-6	WORK-12				1	1	23	27	1	1	1	1		1	24	1	0	1	1	20	1			2	2	2	2	2	2	2	2	1	2	2	2	2	2	2		1	1	1
2		1	2	WORK-3 WORK-17		WORK-3	WORK-17					1	1	16	27	1	1	2			1	16	2	1	2	1	16	1			1	2	2	2	2	2	2	2	2	2	2	2	2	2	2		1	1	1
5		1	1	WORK-1 WORK-2 WORK-3 SPOTHER	Schools cook	WORK-1	WORK-2	WORK-3	SPOTHER			1	1	17	20	1	3	1	1		1	22	1	0	1	1	23	2																			1	1	1
3		1	3	WORK-3 WORK-12		WORK-3	WORK-12					1	1	20	24	1	1	1	1		1	24	1	0	1	1	25	2																			1	1	1
5		1	5	WORK-3 WORK-6		WORK-3	WORK-6					1	1	19	32	1	3	2			1	19	1	0	1	1	21	2																			1	1	1
2		1	2	WORK-3 WORK-11		WORK-3	WORK-11					1	1	18	23	1	4	1	1		1	19	1	0	1	1	22	1			2	2	2	2	1	2	2	2	2	2	2	2	2	2	2		1	1	1
2		1	2	WORK-1 WORK-3 WORK-12		WORK-1	WORK-3	WORK-12				1	1	16	20	1	2	1	1		1	24	1	0	1	1	23	1			2	2	2	1	2	2	2	2	2	2	2	2	2	2	2		1	1	1
3		1	4	WORK-1 WORK-3		WORK-1	WORK-3					1	2	17	30	1	4	1	1		1	18	1	0	1	1	18	1			2	2	2	2	2	2	2	2	2	2	1	2	2	2	2		1	1	1
2		1	1	WORK-1 WORK-3 WORK-11		WORK-1	WORK-3	WORK-11				1	1	19	24	1	2	1	1		1	23	1	0	1	1	24	1			2	2	2	2	2	2	2	2	2	2	1	2	2	2	2		1	1	1
2		1	2	WORK-3 SPOTHER	School chef	WORK-3	SPOTHER					1	1	25	27	1	3	1	1		1	25	1	0	1	1	25	1			2	2	2	1	2	2	2	2	2	2	2	2	2	2	2		1	1	1
3		2		WORK-3 SPOTHER	CHIPS SELLER	WORK-3	SPOTHER					1	1	18	24	1	2	2			1	18	1	0	1	1	19	1			2	2	2	1	2	2	2	2	2	2	2	2	2	2	2		1	1	1
2		1	1	WORK-19		WORK-19						1	1	18	30	2					2																										1	1	1
5		1	1	WORK-3 SPOTHER	Chapatti seller	WORK-3	SPOTHER					1	1	13	20	1	1	2			1	23	1	0	1	1	14	2																			1	1	1
3		1	5	WORK-3 WORK-11		WORK-3	WORK-11					1	1	28	38	1	1	1	1		1	28	1	0	1	1	28	2																			1	1	1
6	ADVENTIST	1	2	SPOTHER	TAILORING	SPOTHER						1	1	20	38	1	4	1	1		1	20	1	0	1	1	21	2																			1	1	1
3		1	1	WORK-12		WORK-12						1	2	15	17	1	2	2			1	21	2	0	99	2		2																			1	1	1
3		1	1	WORK-12		WORK-12						1	1	22	78	1	4	2			1	22	2	0	0	2		2																			1	1	1
2		1	2	WORK-3		WORK-3						1	1	17	17	1	8	2			1	17	1	0	0	1	22	2																			1	1	2
4		1	3	WORK-3 WORK-11		WORK-3	WORK-11					1	1	20	-77	1	1	1	1		1	24	1	0	1	1	20	1			2	2	2	2	2	2	2	2	2	2	1	2	2	2	2		1	1	1
3		1	2	WORK-1 WORK-3		WORK-1	WORK-3					1	1	20	-77	1	3	1	1		1	24	1	0	1	1	20	1			2	2	2	2	2	2	2	2	2	2	1	2	2	2	2		1	1	1
2		1	2	WORK-1 WORK-3		WORK-1	WORK-3					1	1	16	25	1	2	1	1		1	18	2	1	2	1	18	1			2	2	2	2	2	2	2	2	2	2	2	2	1	2	2		1	1	1
5		1	1	WORK-3 WORK-11		WORK-3	WORK-11					1	1	14	16	2					2																										1	1	1
2		1	1	WORK-3		WORK-3						1	1	18	20	1	2	2			1	18	1	0	1	1	27	2																			1	1	1
2		1	3	WORK-12		WORK-12						1	1	17	17	1	2	1	1		1	19	2	2	4	1	21	2																			1	1	1
3		1	1	WORK-1 WORK-3		WORK-1	WORK-3					1	1	-78	-77	1	6	2			1	19	1	0	1	1	-78	2																			1	1	1
2		1	1	WORK-13		WORK-13						1	1	16	-77	1	3	2			1	17	2	2	3	1	-78	2																			1	1	1
3		1	4	WORK-3 WORK-17		WORK-3	WORK-17					1	1	20	25	1	2	1	1		1	28	1	0	1	1	25	1			2	2	2	2	1	2	2	2	2	2	2	2	2	2	2		1	1	1
4		1	1	WORK-1 WORK-17		WORK-1	WORK-17					1	2	18	21	1	4	2			1	18	2	0	0	1	20	2																			1	1	1
2		1	1	WORK-1 WORK-3		WORK-1	WORK-3					1	1	16	20	1	3	2			1	16	1	0	1	1	19	1			2	2	2	2	2	2	2	2	2	2	1	2	2	2	2		1	1	1
2		1	3	WORK-3		WORK-3						1	1	14	-77	1	5	2			1	16	1	0	1	1	-78	2																			1	1	2
5		1	3	WORK-11		WORK-11						1	1	23	24	2					1	25	1	0	1	2		2																			1	1	1
2		1	1	WORK-3		WORK-3						1	2	14	-78	1	7	2			1	19	2	0	0	2		2																			1	1	2
3		1	1	WORK-1 WORK-3 WORK-17		WORK-1	WORK-3	WORK-17				1	2	14	15	1	4	2			1	15	2	0	0	1	39	2																			1	1	1
4		1	4	WORK-3 WORK-19		WORK-3	WORK-19					1	1	20	25	1	3	1	1		1	23	1	0	1	1	25	1			1	2	2	2	2	2	2	2	2	2	2	2	2	2	2		1	1	1
3		1	2	WORK-1 WORK-3 WORK-19		WORK-1	WORK-3	WORK-19				1	1	17	20	1	3	1	1		1	22	1	0	1	1	29	1			2	2	2	2	1	2	2	2	2	2	2	2	2	2	2		1	1	1
5		1	2	WORK-17 WORK-3		WORK-17	WORK-3					1	1	17	20	1	1	1	1		1	18	1	0	1	1	23	2																			1	1	1
3		1	1	WORK-3 WORK-17		WORK-3	WORK-17					1	2	20	32	1	1	1	1		1	20	2	0	0	1	22	1			2	2	2	2	1	2	2	2	2	2	2	2	2	2	2		1	1	1
4		1	2	WORK-17 WORK-3		WORK-17	WORK-3					1	1	14	18	1	4	1	1		1	22	2	0	1	1	28	2																			1	1	1
3		1	1	WORK-17 WORK-3		WORK-17	WORK-3					1	1	18	25	1	1	2			1	21	2	0	1	1	21	2																			1	1	1
4		1	2	WORK-17 WORK-3		WORK-17	WORK-3					1	1	19	29	1	2	1	1		1	19	1	0	1	1	25	1			1	2	2	2	2	2	2	2	2	2	2	2	2	2	2		1	1	1
2		1	1	WORK-1 WORK-4		WORK-1	WORK-4					1	7	20	20	1	1	1	2		1	21	1	1	2	1	22	2																			1	1	1
5		1	2	WORK-19 WORK-3		WORK-19	WORK-3					1	1	20	-77	1	1	2			1	20	1	2	3	1	25	1			2	2	2	2	2	2	2	2	2	2	1	2	2	2	2		1	1	1
3		1	2	WORK-1 WORK-3 WORK-12		WORK-1	WORK-3	WORK-12				1	1	15	17	1	5	2			1	17	2	1	1	1	23	1			2	1	2	2	2	2	2	2	2	2	2	2	2	2	2		1	1	1
5		1	1	WORK-1 WORK-2 WORK-3		WORK-1	WORK-2	WORK-3				1	1	13	17	1	6	1	1		1	19	1	2	3	1	27	2																			1	1	1
3		1	2	WORK-3 WORK-1 WORK-12		WORK-3	WORK-1	WORK-12				1	1	15	20	1	5	1	1		1	18	1	0	1	1	20	1			2	2	2	2	2	2	2	2	2	2	1	2	2	2	2		1	1	1
3		1	1	WORK-3 WORK-1		WORK-3	WORK-1					1	1	18	20	1	2	1	1		1	19	1	0	1	1	24	1			2	2	2	2	2	2	2	2	2	2	1	2	2	2	2		1	1	1
3		1	1	WORK-2 WORK-3		WORK-2	WORK-3					1	1	18	-78	2					1	18	1	1	1	2		2																			1	1	1
3		1	2	WORK-12 SPOTHER WORK-3	VHT	WORK-12	SPOTHER	WORK-3				1	1	17	-77	1	3	2			1	18	2	0	0	1	21	2																			1	1	2
3		1	3	WORK-3 SPOTHER	Money lender	WORK-3	SPOTHER					1	1	22	25	1	1	1	1		1	23	2	2	2	1	23	2																			1	1	1
4		1	2	WORK-3 SPOTHER	Tailoring	WORK-3	SPOTHER					1	1	15	77	1	1	1	1		1	23	1	0	1	1	23	1			2	2	2	2	1	2	2	2	2	2	2	2	2	2	2		1	1	1
5		1	2	WORK-3 SPOTHER	Tailoring	WORK-3	SPOTHER					1	1	20	24	2					2																										1	1	1
2		1	3	WORK-3		WORK-3						1	2	14	-78	1	4	2			1	22	2	0	0	1	18	2																			1	1	1
2		1	1	WORK-1 WORK-2		WORK-1	WORK-2					1	1	20	-78	1	3	2			1	20	1	0	1	1	28	2																			1	1	1
4		1	2	WORK-1		WORK-1						1	1	21	23	1	2	1	1		1	21	1	0	1	2		2																			1	1	1
2		1	1	WORK-1 WORK-2 WORK-3		WORK-1	WORK-2	WORK-3				1	1	16	20	1	6	2			1	18	1	0	1	1	21	2																			1	1	1
2		1	2	WORK-1 WORK-2 WORK-3		WORK-1	WORK-2	WORK-3				1	1	21	26	1	5	1	1		1	25	1	0	1	1	24	1			2	2	2	2	1	2	2	2	2	2	2	2	2	2	2		1	1	1
3		1	2	WORK-1 WORK-2 WORK-3		WORK-1	WORK-2	WORK-3				1	2	18	24	1	4	1	1		1	21	2	1	1	1	30	2																			1	1	1
5		1	2	WORK-12 WORK-1 WORK-3		WORK-12	WORK-1	WORK-3				1	1	16	20	1	4	1	1		1	16	1	0	1	1	17	1			2	2	2	2	2	2	2	2	2	2	2	1	2	2	2		1	1	1
2		1	2	WORK-1 WORK-3 WORK-2		WORK-1	WORK-3	WORK-2				1	1	17	30	1	3	1	1		1	18	1	0	1	1	18	1			2	2	2	1	2	2	2	2	2	2	2	2	2	2	2		1	1	1
5		1	2	WORK-12 WORK-3		WORK-12	WORK-3					1	1	23	26	1	2	1	1		1	23	1	0	1	1	25	1			2	2	2	2	1	2	2	2	2	2	2	2	2	2	2		1	1	1
2		1	1	WORK-12 WORK-11 WORK-1 WORK-3		WORK-12	WORK-11	WORK-1	WORK-3			1	1	15	20	1	3	1	1		1	19	1	0	1	1	25	1			2	2	2	2	2	2	2	2	2	2	1	2	2	2	2		1	1	1
2		1	1	WORK-1 WORK-3		WORK-1	WORK-3					1	2	25	26	1	5	2			1	25	2	0	0	2		8																			1	1	1
2		1	2	WORK-12 WORK-1 WORK-3		WORK-12	WORK-1	WORK-3				1	1	20	22	1	10	2			1	20	2	1	1	1	43	1			2	1	2	2	2	2	2	2	2	2	2	2	2	2	2		1	1	1
3		1	2	WORK-1 WORK-3		WORK-1	WORK-3					1	1	17	23	1	3	1	1		1	22	1	0	1	2		2																			1	1	1
3		1	3	WORK-11 WORK-3		WORK-11	WORK-3					1	1	17	26	1	4	1	1		1	18	1	0	1	2		2																			1	1	1
2		1	1	WORK-1 WORK-3		WORK-1	WORK-3					1	1	17	18	1	4	1	1		1	17	1	0	1	1	23	1			2	2	2	2	2	2	2	2	2	2	1	2	2	2	2		1	1	1
5		1	2	WORK-11 WORK-12 WORK-3		WORK-11	WORK-12	WORK-3				1	1	18	25	1	4	2			1	19	1	0	1	1	20	1			2	2	2	2	1	2	2	2	2	2	2	2	2	2	2		1	1	1
3		1	1	WORK-17 WORK-1 WORK-4		WORK-17	WORK-1	WORK-4				1	1	17	20	1	1	2			1	25	2	1	1	2		2																			1	1	1
2		1	4	WORK-6 WORK-1 WORK-3		WORK-6	WORK-1	WORK-3				1	1	22	30	1	2	2			1	26	1	0	1	1	27	1			2	2	2	2	2	2	2	1	2	2	2	2	2	2	2		1	1	1
2		1	2	WORK-1 WORK-3		WORK-1	WORK-3					1	1	14	20	1	4	1	1		1	18	1	0	1	1	22	1			2	2	2	2	2	2	2	2	1	2	2	2	2	2	2		1	1	1
3		2		WORK-1 WORK-3 WORK-17		WORK-1	WORK-3	WORK-17				1	2	17	21	1	3	1	1		2																										1	1	2
2		1	1	WORK-3		WORK-3						1	2	16	25	1	5	2			1	18	2	0	98	2		2																			1	1	1
3		1	2	WORK-12 WORK-1 WORK-3		WORK-12	WORK-1	WORK-3				1	1	20	22	1	3	1	1		1	25	1	0	1	1	18	1			2	2	2	2	2	2	2	2	1	2	2	2	2	2	2		1	1	1
2		1	1	WORK-3 WORK-17		WORK-3	WORK-17					1	1	-78	-78	1	5	2			1	21	1	0	1	1	-78	1			2	2	2	2	1	2	2	2	2	2	2	2	2	2	2		1	1	1
4		1	1	WORK-19		WORK-19						1	1	16	24	1	2	1	1		1	17	2	1	2	1	18	1			2	2	2	2	2	2	2	2	1	2	2	2	2	2	2		1	1	1
3		1	4	WORK-6 WORK-12 SPOTHER	Baking and tailoring	WORK-6	WORK-12	SPOTHER				1	1	19	20	1	4	1	1		1	22	1	0	1	1	20	2																			1	1	1
5		1	2	WORK-3 WORK-12		WORK-3	WORK-12					1	2	-78	-77	1	2	2			1	-97	2	0	0	1	-78	8																			1	1	1
5		1	1	WORK-3 WORK-12		WORK-3	WORK-12					1	1	17	24	2					2																										1	1	1
2		1	4	WORK-3 WORK-6		WORK-3	WORK-6					1	1	16	18	1	4	1	1		1	24	1	0	1	1	26	1			2	2	2	2	2	2	2	2	2	2	1	2	2	2	2		1	1	1
3		1	2	WORK-11 WORK-3		WORK-11	WORK-3					1	2	17	19	1	3	2			2																										1	1	1
5		1	5	SPOTHER WORK-3	Craft making	SPOTHER	WORK-3					1	1	20	29	1	4	1	1		1	22	1	0	1	1	24	2																			1	1	1
3		1	2	WORK-11 WORK-3		WORK-11	WORK-3					1	1	20	24	1	1	2			1	25	1	3	4	1	29	1			1	2	2	2	2	2	2	2	2	2	2	2	2	2	2		1	1	2
5		1	2	WORK-17 WORK-3		WORK-17	WORK-3					1	1	19	-77	1	3	1	1		1	20	1	3	4	1	21	1			2	2	2	2	2	2	2	2	2	2	1	2	2	2	2		1	1	1
5		1	2	WORK-3		WORK-3						1	1	20	24	2					2																										1	1	2
6	Born again	2		WORK-17 WORK-3		WORK-17	WORK-3					1	2	15	77	1	6	2			1	15	1	3	4	1	-78	2																			1	1	1
2		1	1	WORK-3 SPOTHER	Tailoring	WORK-3	SPOTHER					1	2	-78	77	1	11	2			1	-97	1	2	3	1	39	2																			1	1	1
3		1	4	WORK-1 WORK-4 WORK-6		WORK-1	WORK-4	WORK-6				1	2	16	16	1	2	2			1	25	2	0	98	1	26	8																			1	1	2
2		1	2	WORK-3 WORK-17		WORK-3	WORK-17					1	1	15	17	1	3	2			1	17	1	1	2	1	15	1			2	2	2	2	2	2	2	2	2	2	1	2	2	2	2		1	1	1
3		1	1	WORK-3 WORK-12		WORK-3	WORK-12					1	2	14	20	1	5	2			1	16	2	0	98	1	14	8																			1	1	2
3		1	3	WORK-6 WORK-3		WORK-6	WORK-3					1	1	15	18	1	4	1	1		1	19	1	0	1	1	15	1			2	2	2	2	2	2	2	2	1	2	2	2	2	2	2		1	1	1
2		1	2	WORK-3 WORK-12		WORK-3	WORK-12					1	1	18	20	1	1	1	1		1	20	1	0	1	1	18	1			2	2	2	2	1	2	2	2	2	2	2	2	2	2	2		1	1	1
5		1	2	WORK-19 WORK-3		WORK-19	WORK-3					1	1	16	22	1	5	2			1	19	1	0	1	1	26	2																			1	1	1
5		1	1	WORK-19 WORK-3		WORK-19	WORK-3					1	1	13	28	1	3	1	1		1	13	1	3	4	1	15	1			2	2	2	2	2	2	2	2	2	2	1	2	2	2	2		1	1	1
4		1	1	WORK-3 WORK-17		WORK-3	WORK-17					1	1	16	20	1	1	1	1		1	17	1	0	1	2		2																			1	1	1
2		1	4	WORK-3 WORK-19		WORK-3	WORK-19					1	1	17	19	1	2	1	1		1	19	2	0	1	1	20	2																			1	1	1
6	Bron again	1	1	WORK-3		WORK-3						1	1	17	22	1	2	1	1		1	21	1	1	2	1	18	2																			1	1	1
2		1	1	WORK-1 WORK-3 WORK-11 WORK-13		WORK-1	WORK-3	WORK-11	WORK-13			1	1	17	77	1	3	1	1		1	25	1	2	3	2		1			2	2	2	2	2	2	2	2	2	2	1	2	2	2	2		1	1	1
2		1	1	WORK-1 WORK-3		WORK-1	WORK-3					1	1	17	22	1	2	2			1	22	1	1	2	1	17	2																			1	1	1
2		1	1	WORK-1 WORK-3		WORK-1	WORK-3					1	1	16	20	1	3	2			1	16	1	0	1	1	18	2																			1	1	1
3		1	2	WORK-1 WORK-2 WORK-3		WORK-1	WORK-2	WORK-3				1	1	16	19	1	4	2			1	19	1	0	1	1	16	1			2	2	2	2	2	2	2	2	2	2	1	2	2	2	2		1	1	1
3		1	2	WORK-12 WORK-3		WORK-12	WORK-3					1	1	22	25	1	2	1	1		1	25	1	0	1	1	26	1			2	2	2	2	2	2	2	2	2	2	2	2	1	2	2		1	1	1
6	Borne Again	1	1	WORK-3 WORK-2		WORK-3	WORK-2					1	1	18	77	1	8	2			1	18	1	0	1	1	40	2																			1	1	1
2		1	1	WORK-1 WORK-2 WORK-3 WORK-4		WORK-1	WORK-2	WORK-3	WORK-4			1	1	12	28	1	4	1	1		1	17	1	11	12	1	20	1			2	2	2	2	2	2	2	2	2	2	1	2	2	2	2		1	1	1
2		1	2	WORK-3		WORK-3						1	1	18	21	2					2																										1	1	1
4		1	1	WORK-3 WORK-12		WORK-3	WORK-12					1	1	16	20	1	7	1	1		1	16	1	3	1	1	30	1			2	2	2	2	2	2	2	2	2	2	2	2	1	2	2		1	1	1
2		1	2	WORK-11 WORK-3		WORK-11	WORK-3					1	1	16	20	2					1	20	1	0	1	1	16	1			2	2	2	2	1	2	2	2	2	2	2	2	2	2	2		1	1	1
4		7		WORK-3 SPOTHER	HAWKER	WORK-3	SPOTHER					1	1	17	23	1	4	1	1		1	22	1	0	1	1	19	2																			1	1	1
2		1	1	WORK-8		WORK-8						1	1	19	22	1	2	1	1		2																										1	1	1
4		1	2	WORK-3		WORK-3						1	1	16	26	1	2	1	1		1	16	1	1	1	1	19	1			2	2	2	2	1	2	2	2	2	2	2	2	2	2	2		1	1	1
2		1	1	WORK-3 WORK-12		WORK-3	WORK-12					1	1	16	78	1	4	2			1	15	1	2	3	1	18	1			2	2	2	2	2	2	2	2	2	2	1	2	2	2	2		1	1	1
3		1	2	WORK-2 WORK-3		WORK-2	WORK-3					1	2	17	78	1	3	2			1	18	1	1	1	2		2																			1	1	1
2		1	2	WORK-3 WORK-13		WORK-3	WORK-13					1	1	17	20	1	3	2			1	19	1	0	1	1	20	1			2	2	2	2	1	2	2	2	2	2	2	2	2	2	2		1	1	1
4		1	2	WORK-3		WORK-3						1	1	19	22	1	1	1	1		1	20	1	0	1	1	22	1			2	2	2	2	1	2	2	2	2	2	2	2	2	2	2		2
5		1	3	WORK-3		WORK-3						1	1	17	20	1	3	1	1		1	28	1	0	1	1	18	1			2	2	2	2	1	2	2	2	2	2	2	2	2	2	2		1	1	1
5		1	3	WORK-1 WORK-3 WORK-11		WORK-1	WORK-3	WORK-11				1	1	19	26	1	4	1	1		1	19	1	0	1	1	21	1			2	2	2	2	1	2	2	2	2	2	2	2	2	2	2		1	1	1
2		1	2	WORK-3 WORK-12		WORK-3	WORK-12					1	1	19	20	1	1	1	1		1	20	1	0	1	1	21	1			2	2	2	2	1	2	2	2	2	2	2	2	2	2	2		1	1	1
5		1	2	WORK-3 WORK-12		WORK-3	WORK-12					1	1	14	25	2					1	17	1	1	2	2		2																			1	1	1
3		1	4	WORK-1 WORK-3 WORK-16		WORK-1	WORK-3	WORK-16				1	1	27	29	1	2	1	1		1	31	1	0	1	1	33	1			2	2	2	1	2	2	2	2	2	2	2	2	2	2	2		1	1	1
2		1	3	WORK-1 WORK-2 WORK-3 WORK-6		WORK-1	WORK-2	WORK-3	WORK-6			1	1	18	22	1	4	2			1	22	1	0	1	1	27	1			2	2	2	2	1	2	2	2	2	2	2	2	2	2	2		1	1	1
4		1	2	WORK-1 WORK-2 WORK-17		WORK-1	WORK-2	WORK-17				1	1	18	27	1	2	1	1		1	18	1	0	2	1	23	1			2	2	2	2	1	2	2	2	2	2	2	2	2	2	2		1	1	1
2		1	4	WORK-1 WORK-2 WORK-6		WORK-1	WORK-2	WORK-6				1	1	20	25	1	2	1	1		1	25	1	0	1	1	23	1			2	2	2	2	2	2	2	1	2	2	2	2	2	2	2		1	1	1
3		1	2	WORK-1 WORK-2 WORK-6		WORK-1	WORK-2	WORK-6				1	1	17	19	1	2	1	1		1	28	1	0	1	1	22	1			1	2	2	2	2	2	2	2	2	2	2	2	2	2	2		1	1	1
2		1	4	WORK-1 WORK-3 WORK-16		WORK-1	WORK-3	WORK-16				1	1	20	32	1	1	1	1		1	20	1	0	1	1	24	1			2	2	2	2	2	2	2	2	2	2	1	2	2	2	2		1	1	1
5		1	1	WORK-1 WORK-3 WORK-12		WORK-1	WORK-3	WORK-12				1	1	19	20	1	2	2			1	19	1	0	1	1	20	1			2	2	2	2	1	2	2	2	2	2	2	2	2	2	2		1	1	1
3		1	1	WORK-1 WORK-3 WORK-11		WORK-1	WORK-3	WORK-11				1	1	17	30	1	4	1	1		1	25	1	0	1	1	28	1			2	2	2	2	2	2	2	2	2	2	2	2	1	2	2		1	1	1
5		1	1	WORK-1 WORK-3		WORK-1	WORK-3					1	1	18	28	1	2	1	1		1	17	1	0	1	2		2																			1	1	1
4		1	1	WORK-1 WORK-2 WORK-3		WORK-1	WORK-2	WORK-3				1	1	10	20	1	4	2			1	16	1	0	1	2		1			2	2	2	2	2	2	2	2	2	2	2	2	1	2	2		1	1	1
3		1	2	WORK-1 WORK-3 WORK-19		WORK-1	WORK-3	WORK-19				1	1	13	15	1	2	1	1		1	16	1	0	1	1	20	2																			1	1	1
2		1	1	WORK-1 WORK-2 WORK-18		WORK-1	WORK-2	WORK-18				1	1	16	21	1	2	2			1	18	1	0	1	2		2																			1	1	1
3		1	3	WORK-3 WORK-17		WORK-3	WORK-17					1	1	20	78	1	1	2			2																										1	1	1
3		1	1	WORK-3		WORK-3						1	1	16	25	1	6	1	1		1	16	1	0	1	1	26	2																			1	1	1
3		1	1	WORK-3 WORK-5		WORK-3	WORK-5					1	1	17	29	1	4	2			1	24	1	0	1	2		2																			1	1	1
5		1	3	WORK-3 WORK-6		WORK-3	WORK-6					1	1	17	20	1	1	2			1	20	1	0	1	1	24	1			2	2	2	2	2	2	2	2	2	2	1	2	2	2	2		1	1	1
2		1	2	WORK-3 WORK-17 WORK-19		WORK-3	WORK-17	WORK-19				1	1	15	20	1	3	1	1		1	19	1	0	1	2		2																			1	1	1
3		1	1	WORK-3 WORK-12		WORK-3	WORK-12					1	1	15	28	1	2	2			1	15	1	0	98	2		2																			1	1	1
3		1	1	WORK-18		WORK-18						1	1	-78	78	1	1	2			1	24	1	98	1	1	21	1			2	2	2	2	2	2	2	2	2	1	2	2	2	2	2		1	1	2
2		1	1	WORK-3 WORK-12		WORK-3	WORK-12					1	1	14	77	1	3	1	1		1	18	1	0	1	1	30	2																			1	1	1
5		1	4	WORK-3 WORK-6		WORK-3	WORK-6					1	1	19	20	1	2	1	1		1	19	1	0	1	1	22	1			2	2	2	2	2	2	2	2	2	2	1	2	2	2	2		1	1	1
3		1	4	WORK-3 WORK-6		WORK-3	WORK-6					1	2	20	21	1	2	2			1	25	2	0	0	1	35	2																			1	1	2
5		1	1	WORK-3 WORK-17		WORK-3	WORK-17					1	2	15	28	1	5	1	1		1	16	2	0	0	1	30	2																			1	1	2
3		1	1	WORK-3 WORK-19		WORK-3	WORK-19					1	1	16	25	2					1	18	1	0	1	1	20	2																			1	1	2
2		1	2	WORK-4 WORK-13		WORK-4	WORK-13					1	1	16	18	1	3	1	1		1	18	1	0	1	1	20	1			2	2	2	2	2	2	2	2	2	2	1	2	2	2	2		1	1	1
2		1	2	WORK-12 WORK-3		WORK-12	WORK-3					1	1	19	23	1	6	2			1	19	1	0	1	2		2																			1	1	1
4		1	2	WORK-12 WORK-3		WORK-12	WORK-3					1	1	18	25	2					1	18	1	0	1	2		2																			1	1	1
5		1	2	WORK-3 WORK-12		WORK-3	WORK-12					1	1	18	25	1	5	1	1		1	18	1	0	1	2		2																			1	1	1
3		1	5	WORK-12 WORK-3		WORK-12	WORK-3					2
2		1	1	WORK-12 WORK-3		WORK-12	WORK-3					1	1	18	18	1	2	1	1		1	18	1	0	1	1	19	1			2	2	2	2	1	2	2	2	2	2	2	2	2	2	2		1	1	1
2		1	5	WORK-11 WORK-3		WORK-11	WORK-3					1	1	21	25	1	2	1	1		1	22	1	0	1	1	23	1			2	2	2	2	2	2	2	2	2	2	1	2	2	2	2		1	1	1
4		1	2	WORK-12 WORK-3		WORK-12	WORK-3					1	1	18	25	1	2	2			1	19	1	0	1	1	20	2																			1	1	1
2		2		WORK-3 WORK-11		WORK-3	WORK-11					1	1	14	18	1	3	2			1	14	1	0	1	1	22	2																			1	1	1
4		1	1	WORK-1 WORK-3		WORK-1	WORK-3					1	2	15	25	1	6	2			1	15	2	0	0	2		2																			1	1	1
3		1	2	WORK-3		WORK-3						1	1	22	30	1	2	2			1	22	1	0	1	1	29	2																			1	1	1
4		1	3	WORK-11 WORK-3		WORK-11	WORK-3					1	1	16	18	1	2	1	1		1	25	1	0	1	1	25	1			2	2	2	1	2	2	2	2	2	2	2	2	2	2	2		1	1	1
2		1	5	WORK-6 WORK-11 WORK-3		WORK-6	WORK-11	WORK-3				1	1	23	27	1	4	1	1		1	23	1	0	1	2		2																			1	1	1
3		1	1	WORK-19		WORK-19						1	1	14	19	1	3	2			1	16	1	0	1	1	18	2																			1	1	1
5		1	2	WORK-12 WORK-3		WORK-12	WORK-3					1	1	18	20	1	4	1	1		1	22	1	0	1	1	25	1			1	2	2	2	2	2	2	2	2	2	2	2	2	2	2		1	1	1
3		1	1	WORK-3 WORK-14		WORK-3	WORK-14					1	1	17	25	1	2	2			1	21	1	1	2	1	23	2																			1	1	1
5		1	2	WORK-3 WORK-12		WORK-3	WORK-12					1	1	20	24	1	2	1	1		1	20	1	0	1	1	21	2																			1	1	1
2		1	1	WORK-3 WORK-18 WORK-12		WORK-3	WORK-18	WORK-12				1	1	16	16	1	4	2			1	18	1	0	1	1	27	1			2	2	2	2	1	2	2	2	2	2	2	2	2	2	2		1	1	1
2		1	3	WORK-14 WORK-3		WORK-14	WORK-3					1	1	17	30	1	3	1	1		2																										1	1	2
2		1	2	WORK-1 WORK-2 WORK-19		WORK-1	WORK-2	WORK-19				1	1	17	17	1	1	1	1		1	19	1	0	1	1	23	2																			1	1	1
5		1	2	WORK-1 WORK-2 WORK-3 WORK-12		WORK-1	WORK-2	WORK-3	WORK-12			1	1	16	19	1	3	2			1	18	2	1	1	1	20	1			2	2	2	2	1	2	2	2	2	2	2	2	2	2	2		1	1	1
2		1	1	WORK-12 WORK-18 WORK-3		WORK-12	WORK-18	WORK-3				1	1	14	24	1	4	1	1		1	18	1	0	1	1	24	2																			1	1	1
4		1	1	WORK-11 WORK-3		WORK-11	WORK-3					1	1	17	20	1	2	1	1		1	24	1	0	1	1	18	1			2	2	2	2	1	2	2	2	2	2	2	2	2	2	2		1	1	1
2		1	2	WORK-19 WORK-1 WORK-3		WORK-19	WORK-1	WORK-3				1	1	17	23	1	1	1	1		1	19	1	0	1	1	20	1			2	2	2	2	2	2	2	2	2	2	1	2	2	2	2		1	1	1
2		1	1	WORK-1 WORK-2 WORK-3		WORK-1	WORK-2	WORK-3				1	1	18	22	1	9	1	1		1	25	1	3	4	1	28	1			2	2	2	2	1	2	2	2	2	2	2	2	2	2	2		1	1	1
2		1	3	WORK-16		WORK-16						1	1	20	-78	1	1	1	1		1	21	1	0	1	1	20	2																			1	1	1
2		1	3	WORK-16		WORK-16						1	1	20	-77	1	2	2			1	25	1	0	1	2		2																			1	1	1
2		1	1	WORK-1		WORK-1						1	1	-78	-77	1	6	2			1	16	2	0	0	2		2																			1	1	1
2		1	2	WORK-12		WORK-12						1	2	17	18	1	6	2			1	19	2	0	0	1	18	2																			1	1	1
2		1	1	WORK-3		WORK-3						1	1	18	48	1	1	2			1	18	1	0	1	1	19	2																			1	1	1
2		1	2	WORK-12 WORK-3		WORK-12	WORK-3					1	1	18	20	1	3	2			1	25	2	1	1	1	29	1			2	2	2	2	1	2	2	2	2	2	2	2	2	2	2		1	1	1
2		1	1	WORK-1 WORK-3		WORK-1	WORK-3					1	1	14	20	1	6	1	1		1	22	1	0	1	2		2																			1	1	1
2		1	1	WORK-3		WORK-3						1	1	16	25	1	2	1	1		1	18	2	1	1	1	20	1			2	2	2	2	2	2	2	2	2	2	1	2	2	2	2		1	1	1
2		2		WORK-1 WORK-3		WORK-1	WORK-3					1	1	17	21	1	3	1	1		1	23	1	0	1	1	26	1			2	2	2	2	1	2	2	2	2	2	2	2	2	2	2		1	1	1
[truncated: 137 more columns]
